# Supplementary material for: An analysis of preclinical efficacy testing of antivenoms for sub-Saharan Africa: Inadequate independent scrutiny and poor-quality reporting are barriers to improving snakebite treatment and management
Source: PLoS Negl Trop Dis. 2020 Aug 20;14(8):e0008579. doi: 10.1371/journal.pntd.0008579 (PMC7462309; doi:10.1371/journal.pntd.0008579)
Supplement: S1 Table — (XLSX) [file pntd.0008579.s001.xlsx]

## Sheet: Table S1
	Supplementary Table 1		All individual ED50s identifed in this study, provided in units of ul of antivenom per mg of venom (ul/mg), mg of venom per ml of antivenom (mg/ml) and "potency" mg of antivenom completely neutralised by 1 ml of antivenom (mg/ml). N.S. = "not specified", N.E. = no efficacy preclinically. Antivenom manufactuer details can be found in main manuscript table 1. CYT = cytotoxic. NT = neurotoxic. Detai…
	Venom	Type	Venom origin	Antivenom	LD50s used	ED50	95% confidence interval		Confidence interval range	ED50	95% confidence interval		Confidence interval range	Potency (mg/mL)	Manuscript Reference	Reference
							lower	upper			lower	upper
						(µl antivenom/mg venom)				(mg venom/ml antivenom)
	A.s.intermedius	NT elapid	N.S.	SAIMR Polyvalent	2	2132.17	1865.22	2404.35	539.13	0.469005	0.415913	0.536131	0.120217	0.24	42	J.Proteomics 198(2019)186–198
	B. arietans	Viper	Tanzania	SAIMR Polyvalent	3	14.9254	N.S.	N.S	-	67	N.S.	N.S.		44.67	41	Rev. Inst. Med. Trop. Sao Paulo, 53(4) 213-7, 2011.
	B. arietans	Viper	eSwatini	SAIMR Polyvalent	5	32.1543	26.5957	36.7647	9.50534	31.1	27.2	37.6	9.9	24.88	26	Toxicon 125 (2017) 59e64
	B. arietans	Viper	eSwatini	Fav-Afrique	5	204.082	126.582	322.581	195.998	4.9	3.1	7.9	4.8	3.92	26	Toxicon 125 (2017) 59e64
	B. arietans	Viper	Kenya	SAIMR Polyvalent	5	215.55	192.327	240.409	48.0818	4.6393	4.15957	5.19947	1.03989	3.71	15	PLoS Negl Trop PLoS Negl Trop Dis 11(10): e0005969.
	B. arietans	Viper	eSwatini	Snake Venom Antiserum (Pan Africa)	5	227.273	172.414	303.03	130.617	4.4	3.3	5.8	2.5	3.52	26	Toxicon 125 (2017) 59e64
	B. arietans	Viper	Nigeria	EchiTAb-Plus-ICP	5	232.558	169.492	263.158	93.6664	4.3	3.8	5.9	2.1	3.44	46	Toxicon 108 (2015) 80e83
	B. arietans	Viper	eSwatini	ASNA antivenom C	5	263.158	200	666.667	466.667	3.8	1.5	5	3.5	3.04	26	Toxicon 125 (2017) 59e64
	B. arietans	Viper	East Africa	EchiTAb-Plus-ICP	5	263.158	217.391	344.828	127.436	3.8	2.9	4.6	1.7	3.04	46	Toxicon 108 (2015) 80e83
	B. arietans	Viper	N.S.	Antivipmyn-Africa	3	274.401	267.035	281.768	14.733	3.6443	3.54902	3.74483	0.195808	2.43	5	Toxicon 52 (2008) 881 888
	B. arietans	Viper	eSwatini	EchiTAb-Plus-ICP	5	312.5	227.273	454.545	227.273	3.2	2.2	4.4	2.2	2.56	26	Toxicon 125 (2017) 59e64
	B. arietans	Viper	Nigeria	SAIMR Polyvalent	5	373.224	106.147	561.567	455.641	2.67936	1.78073	9.42093	7.64	2.14	37	Toxicon 56 (2010) 373–380
	B. arietans	Viper	Nigeria	EchiTAb-Plus-ICP	5	393	314	493	179	2.54453	2.0284	3.18471	1.15632	2.03	39	Toxicon 55 (2010) 369–374
	B. arietans	Viper	N.S.	VACSERA	N.S.	2923.98	N.S.	N.S.		0.342	N.S.	N.S.			40	J. Natural Toxins 11 (2002) 329-335
	B. arietans	Viper	Sudan	VACSERA	N.S.	3571.43	N.S.	N.S.		0.28	N.S.	N.S.			40	J. Natural Toxins 11 (2002) 329-335
	B. gabonica	Viper	Nigeria	EchiTAb-Plus-ICP	5	680	481	961	480	1.47059	1.04058	2.079	1.03842	1.18	39	Toxicon 55 (2010) 369–374
	B. gabonica	Viper	N.S.	Antivipmyn-Africa	3	1129.81	1075.91	1187.02	111.111	0.885102	0.842447	0.929448	0.0870011	0.59	5	Toxicon 52 (2008) 881 888
	B. gabonica	Viper	N.S.	VACSERA	N.S.	1190.48	N.S	N.S.		0.84	N.S.	N.S.			40	J. Natural Toxins 11 (2002) 329-335
	B. gabonica gabonica	Viper	N.S.	EchiTAb-Plus-ICP	5	395	300	521	221	2.53165	1.91939	3.33333	1.41395	2.02	39	Toxicon 55 (2010) 369–374
	B. nasicornis	Viper	N.S.	EchiTAb-Plus-ICP	5	1639	1190	2273	1083	0.610128	0.439947	0.840336	0.400389	0.49	39	Toxicon 55 (2010) 369–374
	B. nasicornis	Viper	N.S.	Antivipmyn-Africa	3	N.E.	N.E.	N.E.	-	N.E.	-	-			5	Toxicon 52 (2008) 881 888
	B. parviocula	Viper	Ethiopia	SAIMR Polyvalent	3	55.5556	N.S.	N.S	-	18	N.S.	N.S.		12	41	Rev. Inst. Med. Trop. Sao Paulo, 53(4) 213-7, 2011.
	B. rhinoceros	Viper	N.S.	EchiTAb-Plus-ICP	5	645	483	862	379	1.55039	1.16009	2.07039	0.910301	1.24	39	Toxicon 55 (2010) 369–374
	B. rhinoceros	Viper	N.S.	Antivipmyn-Africa	3	792.844	767.42	819.209	51.7891	1.26128	1.22069	1.30307	0.0823778	0.84	5	Toxicon 52 (2008) 881 888
	C. cerastes	Viper	Egypt	VACSERA	N.S.	1388.89	N.S	N.S.		0.72	N.S.	N.S.			40	J. Natural Toxins 11 (2002) 329-335
	C. rhombeatus	Viper	N.S.	Antivipmyn-Africa	3	282.689	260.589	306.63	46.0405	3.53746	3.26126	3.83746	0.576195	2.36	5	Toxicon 52 (2008) 881 888
	C. vipera	Viper	N.S.	VACSERA	N.S.	4444.44	N.S.	N.S.		0.225	N.S.	N.S.			40	J. Natural Toxins 11 (2002) 329-335
	D. angusticeps	NT elapid	Tanzania	SAIMR Polyvalent	4	250	100	588.235	488.235	4	1.7	10	8.3	3	25	Journal of Proteomics 136 (2016) 248–261
	D. angusticeps	NT elapid	Tanzania	VINS Snake Venom Antiserum (Pan Africa)	4	416.667	250	714.286	464.286	2.4	1.4	4	2.6	1.8	25	Journal of Proteomics 136 (2016) 248–261
	D. angusticeps	NT elapid	N.S.	Antivipmyn-Africa	3	N.E.	N.E.	N.E.		N.E.	-	-			5	Toxicon 52 (2008) 881 888
	D. angusticeps	NT elapid	Tanzania	VINS Snake Venom Antiserum (Central Africa)	4	N.E.	N.E.	N.E.		NE	-	-			25	Journal of Proteomics 136 (2016) 248–261
	D. polylepis	NT elapid	eSwatini	SAIMR Polyvalent	3	434.783	175.439	714.286	538.847	2.3	1.4	5.7	4.3	1.53	26	Toxicon 125 (2017) 59e64
	D. polylepis	NT elapid	Tanzania	SAIMR Polyvalent	5	447.974	382.496	502.431	119.935	2.23227	1.99032	2.61441	0.624084	1.78	15	PLoS Negl Trop PLoS Negl Trop Dis 11(10): e0005969.
	D. polylepis	NT elapid	eSwatini	Fav-Afrique	3	1428.57	555.556	2500	1944.44	0.7	0.4	1.8	1.4	0.47	26	Toxicon 125 (2017) 59e64
	D. polylepis	NT elapid	N.S.	Antivipmyn-Africa	3	1694.92	1462.65	1964.85	502.197	0.59	0.508946	0.683691	0.174745	0.39	5	Toxicon 52 (2008) 881 888
	D. polylepis	NT elapid	eSwatini	Snake Venom Antiserum (Pan Africa)	3	2000	1250	3333.33	2083.33	0.5	0.3	0.8	0.5	0.33	26	Toxicon 125 (2017) 59e64
	D. polylepis	NT elapid	eSwatini	ASNA antivenom C	3	5000	2500	10000	7500	0.2	0.1	0.4	0.3	0.13	26	Toxicon 125 (2017) 59e64
	D. polylepis	NT elapid	eSwatini	EchiTAb-Plus-ICP	3	N.E.	N.E.	N.E.		NE	-	-			26	Toxicon 125 (2017) 59e64
	D. polylepis	NT elapid	Kenya	SAIMR Polyvalent	4	190.114	110.865	282.486	171.621	5.26	3.54	9.02	5.48	3.95	47	JOURNAL OF PROTEOMICS 119 (2015) 126 – 142
	D. polylepis	NT elapid	Kenya	VINS Snake Venom Antiserum (Central Africa)	4	1030.93	694.444	1470.59	776.144	0.97	0.68	1.44	0.76	0.73	47	JOURNAL OF PROTEOMICS 119 (2015) 126 – 142
	D. polylepis	NT elapid	Kenya	VINS Snake Venom Antiserum (Pan Africa)	4	1315.79	757.576	1754.39	996.81	0.76	0.57	1.32	0.75	0.57	47	JOURNAL OF PROTEOMICS 119 (2015) 126 – 142
	D. viridis	NT elapid	N.S.	Antivipmyn-Africa	3	2850	2836.11	2863.89	27.7778	0.350877	0.349176	0.352595	0.00341994	0.23	5	Toxicon 52 (2008) 881 888
	E. carinatus	Viper	Sudan	VACSERA	N.S.	2222.22	N.S.	N.S.		0.45	N.S.	N.S.			40	J. Natural Toxins 11 (2002) 329-335
	E. coloratus	Viper	Egypt	EchiTAbG	5	902.141	446.483	1188.38	741.896	1.10847	0.841482	2.23973	1.39824	0.89	4	PLOSNTDS. 2009, 4, 10, e851
	E. coloratus	Viper	Sudan	VACSERA	N.S.	3333.33	N.S.	N.S.		0.3	N.S.	N.S.			40	J. Natural Toxins 11 (2002) 329-335
	E. leucogaster	Viper	N.S.	Antivipmyn-Africa	3	434.038	368.58	511.581	143.001	2.30394	1.95472	2.71311	0.75839	1.53	5	Toxicon 52 (2008) 881 888
	E. leucogaster	Viper	Mali	EchiTAb-Plus-ICP	5	558	398	787	389	1.79211	1.27065	2.51256	1.24191	1.43	39	Toxicon 55 (2010) 369–374
	E. leucogaster	Viper	N.S.	SAIMR Polyvalent	2	796.703	531.136	1465.2	430.403	1.25517	0.6825	1.88276	0.842759	0.63	38	Bull Soc Pathol Exot 2002 95 3 144-147
	E. leucogaster	Viper	N.S.	Fav-Afrique	2	1072.87	769.231	1700.4	931.174	0.932075	0.588095	1.3	0.711905	0.47	38	Bull Soc Pathol Exot 2002 95 3 144-147
	E. ocellatus	Viper	Nigeria	SAIMR Echis	5	75.1736	58.5932	88.2411	30.016	13.3025	11.3326	17.0668	5.8	10.64	37	Toxicon 56 (2010) 373–380
	E. ocellatus	Viper	Nigeria	EchiTAbG	5	80.8081	50.5051	121.212	70.7071	12.38	8.25	19.8	11.55	9.9	33	Toxicon 55 (2010) 719–723
	E. ocellatus	Viper	Nigeria	SAIMR Echis	5	131.313	101.01	161.616	60.6191	7.62	6.187	9.9	3.713	6.1	33	Toxicon 55 (2010) 719–723
	E. ocellatus	Viper	Mali	EchiTAb-Plus-ICP	5	216.92	132.45	284.9	152.45	4.61	3.51	7.55	4.04	3.69	32	Toxicon 106 (2015) 97e107
	E. ocellatus	Viper	Nigeria	EchiTAb-Plus-ICP	5	251	135	352	217	3.98406	7.40741	2.84091	4.5665	3.18	39	Toxicon 55 (2010) 369–374
	E. ocellatus	Viper	Nigeria	EchiTAb-Plus-ICP	5	262.626	212.121	323.232	111.31	3.80769	3.09375	4.71429	1.62	3.05	33	Toxicon 55 (2010) 719–723
	E. ocellatus	Viper	Cameroon	Antivipmyn-Africa	5	268.097	184.843	364.964	180.121	3.73	2.74	5.41	2.67	2.98	27	Toxicon 119 (2016) 280e288
	E. ocellatus	Viper	Cameroon	EchiTAb-Plus-ICP	5	294.118	170.358	450.45	280.093	3.4	2.22	5.87	3.65	2.72	32	Toxicon 106 (2015) 97e107
	E. ocellatus	Viper	Cameroon	EchiTAb-Plus-ICP	5	303.03	227.273	384.615	228.365	3.3	2.6	4.4	3.8	2.64	46	Toxicon 108 (2015) 80e83
	E. ocellatus	Viper	Nigeria	EchiTAb-Plus-ICP	5	319.489	227.273	431.034	203.762	3.13	2.32	4.4	2.08	2.5	32	Toxicon 106 (2015) 97e107
	E. ocellatus	Viper	Nigeria	EchiTAb-Plus-ICP	5	333.333	270.27	454.545	184.275	3	2.2	3.7	1.5	2.4	46	Toxicon 108 (2015) 80e83
	E. ocellatus	Viper	Nigeria	EchiTAb-Plus-ICP	5	350.877	246.305	448.43	202.125	2.85	2.23	4.06	1.83	2.28	71	Toxicon 133 (2017) 123e126
	E. ocellatus	Viper	Cameroon	Fav-Afrique	5	442.478	300.3	800	499.7	2.26	1.25	3.33	2.08	1.81	32	Toxicon 106 (2015) 97e107
	E. ocellatus	Viper	Mali	Fav-Afrique	5	561.798	386.1	909.091	522.991	1.78	1.1	2.59	1.49	1.42	32	Toxicon 106 (2015) 97e107
	E. ocellatus	Viper	Nigeria	Fav-Afrique	5	584.795	409.836	884.956	475.12	1.71	1.13	2.44	1.31	1.37	32	Toxicon 106 (2015) 97e107
	E. ocellatus	Viper	N.S.	Antivipmyn-Africa	3	585.395	559.482	612.485	53.0035	1.70825	1.63269	1.78737	0.154676	1.14	5	Toxicon 52 (2008) 881 888
	E. ocellatus	Viper	Nigeria	EchiTAbG	5	634.734	383.187	987.51	606.957	1.57546	1.01265	2.60969	1.6	1.26	37	Toxicon 56 (2010) 373–380
	E. ocellatus	Viper	Cameroon	Snake Venom Antiserum (Pan Africa)	5	694.444	485.437	1052.63	567.195	1.44	0.95	2.06	1.11	1.15	27	Toxicon 119 (2016) 280e288
	E. ocellatus	Viper	Mali	Fav-Afrique	2	707.083	461.141	1168.22	701.961	1.41426	0.856	2.16853	1.31	0.71	38	Bull Soc Pathol Exot 2002 95 3 144-147
	E. ocellatus	Viper	Mali	Inoserp	5	884.956	641.026	1298.7	657.676	1.13	0.77	1.56	0.79	0.9	32	Toxicon 106 (2015) 97e107
	E. ocellatus	Viper	Cameroon	SAIMR Polyvalent	2	934.066	668.498	1465.2	293.04	1.07059	0.6825	1.49589	0.45589	0.54	38	Bull Soc Pathol Exot 2002 95 3 144-147
	E. ocellatus	Viper	Nigeria	EchiTAbG	5	940.628	568.302	1462.91	894.61	1.06312	0.683568	1.75963	1.07606	0.85	4	PLOSNTDS. 2009, 4, 10, e851
	E. ocellatus	Viper	Cameroon	EchiTAbG	5	1020.41	662.252	2222.22	1559.97	0.98	0.45	1.51	1.06	0.78	32	Toxicon 106 (2015) 97e107
	E. ocellatus	Viper	Nigeria	EchiTAbG	5	1111.11	641.026	2272.73	1631.7	0.9	0.44	1.56	1.12	0.72	32	Toxicon 106 (2015) 97e107
	E. ocellatus	Viper	Nigeria	Inoserp	5	1265.82	884.956	2325.6	1440.64	0.79	0.43	1.13	0.7	0.63	32	Toxicon 106 (2015) 97e107
	E. ocellatus	Viper	Nigeria	Antivipmyn-Africa	5	1464.65	1212.12	1626.26	414.159	0.68	0.6149	0.825	0.2101	0.54	33	Toxicon 55 (2010) 719–723
	E. ocellatus	Viper	Cameroon	Fav-Afrique	2	1700.4	931.174	3076.92	2145.75	0.588095	0.325	1.07391	0.748913	0.3	38	Bull Soc Pathol Exot 2002 95 3 144-147
	E. ocellatus	Viper	Cameroon	Inoserp	5	1886.79	1250	4347.83	3097.83	0.53	0.23	0.8	0.57	0.42	32	Toxicon 106 (2015) 97e107
	E. ocellatus	Viper	Mali	EchiTAbG	5	2173.91	1369.86	4761.9	3392.04	0.46	0.21	0.73	0.52	0.37	32	Toxicon 106 (2015) 97e107
	E. ocellatus	Viper	Cameroon	VINS Snake Venom Antiserum (Pan Africa)	5	N.E.	N.E.	N.E.	-	N.E.	-	-			27	Toxicon 119 (2016) 280e288
	E. p. leakeyi	Viper	Kenya	SAIMR Echis	5	219.5	188.75	241.25	52.5	4.55581	4.14508	5.29801	1.15294	3.65	15	PLoS Negl Trop PLoS Negl Trop Dis 11(10): e0005969.
	E. p. leakeyi	Viper	N.S.	Antivipmyn-Africa	3	387.955	357.143	420.168	63.0252	2.57762	2.38	2.8	0.42	1.72	5	Toxicon 52 (2008) 881 888
	E. p. leakeyi	Viper	Kenya	EchiTAb-Plus-ICP	5	685	513	917	404	1.45985	1.09051	1.94932	0.858805	1.17	39	Toxicon 55 (2010) 369–374
	E. p. leakeyi	Viper	Kenya	EchiTAbG	5	957.491	352.177	1913.65	1561.48	1.0444	0.522561	2.83948	2.31692	0.83	4	PLOSNTDS. 2009, 4, 10, e851
	H. haemachatus	CYT elapid	eSwatini	SAIMR Polyvalent	3	175.439	129.87	227.273	97.4026	5.7	4.4	7.7	3.3	3.8	26	Toxicon 125 (2017) 59e64
	H. haemachatus	CYT elapid	eSwatini	Fav-Afrique	3	666.667	476.19	1000	523.81	1.5	1	2.1	1.1	1	26	Toxicon 125 (2017) 59e64
	H. haemachatus	CYT elapid	N.S.	Antivipmyn-Africa	3	1097.12	972.422	1237.41	264.988	0.911475	0.80814	1.02836	0.220221	0.61	5	Toxicon 52 (2008) 881 888
	H. haemachatus	CYT elapid	eSwatini	Snake Venom Antiserum (Pan Africa)	3	1250	909.091	2000	1090.91	0.8	0.5	1.1	0.6	0.53	26	Toxicon 125 (2017) 59e64
	H. haemachatus	CYT elapid	eSwatini	EchiTAb-Plus-ICP	3	N.E.	N.E.	N.E.		NE	-	-			26	Toxicon 125 (2017) 59e64
	H. haemachatus	CYT elapid	eSwatini	ASNA antivenom C	3	N.E.	N.E.	N.E.		NE	-	-			26	Toxicon 125 (2017) 59e64
	M. lebetina	Viper	N.S.	VACSERA	N.S.	6079.03	N.S.	N.S.		0.1645	N.S.	N.S.		0.61	40	J. Natural Toxins 11 (2002) 329-335
	N. annulifera	NT elapid	eSwatini	SAIMR Polyvalent	3	555.556	370.37	714.286	343.915	1.8	1.4	2.7	1.3	1.2	26	Toxicon 125 (2017) 59e64
	N. annulifera	NT elapid	eSwatini	Fav-Afrique	3	1111.11	769.231	1428.57	659.341	0.9	0.7	1.3	0.6	0.6	26	Toxicon 125 (2017) 59e64
	N. annulifera	NT elapid	N.S.	Antivipmyn-Africa	3	1700.06	1669.76	1730.98	61.2245	0.588214	0.577706	0.598889	0.0211826	0.39	5	Toxicon 52 (2008) 881 888
	N. annulifera	NT elapid	eSwatini	ASNA antivenom C	3	N.E.	N.E.	N.E.		NE	-	-			26	Toxicon 125 (2017) 59e64
	N. annulifera	NT elapid	eSwatini	EchiTAb-Plus-ICP	3	N.E.	N.E.	N.E.		NE	-	-			26	Toxicon 125 (2017) 59e64
	N. annulifera	NT elapid	eSwatini	Snake Venom Antiserum (Pan Africa)	3	N.E.	N.E.	N.E.		NE	-	-			26	Toxicon 125 (2017) 59e64
	N. haje	NT elapid	Uganda	SAIMR Polyvalent	5	1742.33	1698.16	1798.77	100.613	0.573944	0.555935	0.588873	0.0329383	0.46	15	PLoS Negl Trop PLoS Negl Trop Dis 11(10): e0005969.
	N. haje	NT elapid	N.S.	Antivipmyn-Africa	3	1830.56	1794.44	1866.67	72.2222	0.546282	0.535714	0.557276	0.0215613	0.37	5	Toxicon 52 (2008) 881 888
	N. haje	NT elapid	Sudan	VACSERA	N.S.	2083.33	N.S.	N.S.		0.48	N.S.	N.S.			40	J. Natural Toxins 11 (2002) 329-335
	N. haje	NT elapid	Egypt	VACSERA	N.S.	5952.38	N.S.	N.S.		0.168	N.S.	N.S.			40	J. Natural Toxins 11 (2002) 329-335
	N. katiensis	CYT elapid	N.S.	Antivipmyn-Africa	3	1167.37	1014.06	1343.18	329.114	0.856627	0.744503	0.98613	0.241628	0.57	5	Toxicon 52 (2008) 881 888
	N. katiensis	CYT elapid	Burkino faso	EchiTAb-Plus-ICP	3	N.E.	N.E.	N.E.		NE			0		24	J. Proteome Res. 2011, 10, 1266–1280
	N. melanoleuca	NT elapid	N.S.	Antivipmyn-Africa	3	1778.8	1773.7	1783.89	10.1937	0.562178	0.560571	0.563793	0.00322167	0.37	5	Toxicon 52 (2008) 881 888
	N. melanoleuca	NT elapid	N.S.	Fav-Afrique	2	2761.53	1868.1	3695.58	1827.49	0.362118	0.535304	0.270593	-0.264711	0.18	38	Bull Soc Pathol Exot 2002 95 3 144-147
	N. melanoleuca	NT elapid	N.S.	VACSERA	N.S.	2777.78	N.S.	N.S.		0.36	N.S.	N.S.			40	J. Natural Toxins 11 (2002) 329-335
	N. mossambica	CYT elapid	eSwatini	Fav-Afrique	3	714.286	400	1000	600	1.4	1	2.5	1.5	0.93	26	Toxicon 125 (2017) 59e64
	N. mossambica	CYT elapid	eSwatini	SAIMR Polyvalent	3	714.286	588.235	909.091	320.856	1.4	1.1	1.7	0.6	0.93	26	Toxicon 125 (2017) 59e64
	N. mossambica	CYT elapid	eSwatini	Snake Venom Antiserum (Pan Africa)	3	1111.11	833.333	1428.57	595.238	0.9	0.7	1.2	0.5	0.6	26	Toxicon 125 (2017) 59e64
	N. mossambica	CYT elapid	N.S.	Antivipmyn-Africa	3	1193.83	1118.94	1273.13	154.185	0.837638	0.785467	0.893701	0.108234	0.56	5	Toxicon 52 (2008) 881 888
	N. mossambica	CYT elapid	Tanzania	EchiTAb-Plus-ICP	3	1515.15	1063.83	2173.91	1110.08	0.660066	0.459982	0.93985	0.48	0.44	24	J. Proteome Res. 2011, 10, 1266–1280
	N. mossambica	CYT elapid	N.S.	VACSERA	N.S.	2631.58	N.S.	N.S.		0.38	N.S.	N.S.			40	J. Natural Toxins 11 (2002) 329-335
	N. mossambica	CYT elapid	eSwatini	ASNA antivenom C	3	N.E.	N.E.	N.E.		NE	-	-			26	Toxicon 125 (2017) 59e64
	N. mossambica	CYT elapid	eSwatini	EchiTAb-Plus-ICP	3	N.E.	N.E.	N.E.		NE	-	-			26	Toxicon 125 (2017) 59e64
	N. nigricollis	CYT elapid	Nigeria	EchiTAb-Plus-ICP	3	781.25	492.611	1041.67	549.056	1.28041	0.959693	2.0284	1.07	0.85	24	J. Proteome Res. 2011, 10, 1266–1280
	N. nigricollis	CYT elapid	Tanzania	SAIMR Polyvalent	2.5	1133.93	1011.48	1203.28	191.803	0.881885	0.831063	0.988655	0.157592	0.53	15	PLoS Negl Trop PLoS Negl Trop Dis 11(10): e0005969.
	N. nigricollis	CYT elapid	N.S.	Antivipmyn-Africa	3	1237.08	1151.52	1197.86	46.3458	0.808357	0.834821	0.868421	0.0335996	0.54	5	Toxicon 52 (2008) 881 888
	N. nigricollis	CYT elapid	Cameroon	EchiTAb-Plus-ICP	3	1428.57	1111.11	1666.67	555.556	0.7	0.6	0.9	0.3	0.47	46	Toxicon 108 (2015) 80e83
	N. nigricollis	CYT elapid	Nigeria	EchiTAb-Plus-ICP	3	2000	1428.57	3333.33	1904.76	0.5	0.3	0.7	0.4	0.33	46	Toxicon 108 (2015) 80e83
	N. nigricollis	CYT elapid	Sudan	VACSERA	N.S.	3571.43	N.S.	N.S.		0.28	N.S.	N.S.			40	J. Natural Toxins 11 (2002) 329-335
	N. nigricollis	CYT elapid	Egypt	VACSERA	N.S.	6060.61	N.S.	N.S.		0.165	N.S.	N.S.			40	J. Natural Toxins 11 (2002) 329-335
	N. nivea	NT elapid	N.S.	SAIMR Polyvalent	2	529.9	463.787	605.648	141.86	1.88715	1.65112	2.15616	0.505036	0.95	42	J.Proteomics 198(2019)186–198
	N. nivea	NT elapid	N.S.	Antivipmyn-Africa	3	2115.23	2098.77	2127.57	28.8066	0.472763	0.470019	0.476471	0.00645125	0.31	5	Toxicon 52 (2008) 881 888
	N. nivea	NT elapid	N.S.	VACSERA	N.S.	N.E.	N.E.	N.E.		NE	-	-			40	J. Natural Toxins 11 (2002) 329-335
	N. nubiae	CYT elapid	N.S.	Antivipmyn-Africa	3	4550.2	3598.39	5755.02	2156.63	0.219771	0.173761	0.277902	0.10414	0.15	5	Toxicon 52 (2008) 881 888
	N. nubiae	CYT elapid	North Africa	EchiTAb-Plus-ICP	3	N.E.	N.E.	N.E.		NE			0		24	J. Proteome Res. 2011, 10, 1266–1280
	N. pallida	CYT elapid	Kenya	SAIMR Polyvalent	5	1582.78	1115.18	1821.31	706.136	0.631801	0.549054	0.896718	0.347664	0.5	15	PLoS Negl Trop PLoS Negl Trop Dis 11(10): e0005969.
	N. pallida	CYT elapid	N.S.	Antivipmyn-Africa	3	1761.9	1681.82	1844.16	162.338	0.567568	0.542254	0.594595	0.0523411	0.38	5	Toxicon 52 (2008) 881 888
	N. pallida	CYT elapid	Kenya	EchiTAb-Plus-ICP	3	2631.58	1923.08	5000	3076.92	0.379939	0.2	0.520021	0.32	0.25	24	J. Proteome Res. 2011, 10, 1266–1280
	N. pallida	CYT elapid	Sudan	VACSERA	N.S.	5494.51	N.S.	N.S.		0.182	N.S.	N.S.			40	J. Natural Toxins 11 (2002) 329-335
	P. p. fieldi	Viper	Egypt	VACSERA	N.S.	8333.33	N.S.	N.S.		0.12	N.S.	N.S.			40	J. Natural Toxins 11 (2002) 329-335
	W. egyptia	NT elapid	Egypt	VACSERA	N.S.	3703.7	N.S.	N.S.		0.27	N.S.	N.S.			40	J. Natural Toxins 11 (2002) 329-335
