# Supplementary material for: An analysis of preclinical efficacy testing of antivenoms for sub-Saharan Africa: Inadequate independent scrutiny and poor-quality reporting are barriers to improving snakebite treatment and management
Source: PLoS Negl Trop Dis. 2020 Aug 20;14(8):e0008579. doi: 10.1371/journal.pntd.0008579 (PMC7462309; doi:10.1371/journal.pntd.0008579)
Supplement: S2 Table — (XLSX) [file pntd.0008579.s002.xlsx]

## Sheet: Table S2
	Supplementary table 2		Total protein content of antivenoms. Columns represent figures obtained in different studies. References correspond to refernce in Manuscript. [X] = Sci. Rep. 2016; 6: 36629 doi: 10.1038/srep36629
	Antivenom	Antivenom total protein content (mg/ml)[ref]
		Study 1	Study 2	Study 3	Study 4	Study 5
	Antivipmyn-Africa	19[33]	37[39]
	ASNA antivenom C	44[26]
	ASNA antivenom D
	EchiTAb-G	37[33]	31[32]	25[23]	40[26]
	EchiTAb-Plus-ICP	69.6[24]	69.6[39]	40[33]	51[32]	51.9[71]
	Fav-Afrique	76[38]	96.7[39]	122[32]	110[26]
	Inoserp	31.7[15]	20[32]
	Premium (PanAfrica)	63.6[15]	68[39]
	Premium (CentralAfrica)
	SAIMR Boomslang	75[23]
	SAIMR Echis	71.7[15]	120[33]
	SAIMR Polyvalent	168[38]	111.7[15]	140[26]	171.6[X]
	VACSERA
	VINS (Central Africa)	90.5[X]
	VINS (Echis)
	VINS (PanAfrica)	21.7[15]	24[39]	76[26]	64.4[X]
