# Supplementary material for: An analysis of preclinical efficacy testing of antivenoms for sub-Saharan Africa: Inadequate independent scrutiny and poor-quality reporting are barriers to improving snakebite treatment and management
Source: PLoS Negl Trop Dis. 2020 Aug 20;14(8):e0008579. doi: 10.1371/journal.pntd.0008579 (PMC7462309; doi:10.1371/journal.pntd.0008579)
Supplement: S3 Table — (XLSX) [file pntd.0008579.s003.xlsx]

## Sheet: Table S3
		Supplementary Table 3	LD50 values obtained from manuscripts identified in this study
	MS. Ref	Refrence	Species	Origin	LD50 ug/mouse.			LD50 (mg/kg)
					LD50 in ug/mouse	95% c.i. lower	95% c.i. upper	LD50 (mg/kg)	95% c.i. lower	95% c.i. upper
	4	PLOSNTDS. 2009, 4, 10, e851	E. coloratus	Egypt	9.81	6	19.25	0.4905	0.3	0.9625
	4	PLOSNTDS. 2009, 4, 10, e851	E. ocellatus	Nigeria	12.43	9	20.45	0.6215	0.45	1.0225
	4	PLOSNTDS. 2009, 4, 10, e851	E. p. leakeyi	Kenya	13.55	8.98	38.33	0.6775	0.449	1.9165
	5	Toxicon 52 (2008) 881–888	B. arietans	NS	18.1	17.1	19.1	0.905	0.855	0.955
	5	Toxicon 52 (2008) 881–888	B. gabonica	NS	30.3	28.6	32	1.515	1.43	1.6
	5	Toxicon 52 (2008) 881–888	B. nasicornis	NS	33.3	-	-	1.665	-	-
	5	Toxicon 52 (2008) 881–888	B. rhinoceros	NS	35.4	31.5	39.8	1.77	1.575	1.99
	5	Toxicon 52 (2008) 881–888	C. rhombeatus	NS	217.2	193.5	243.8	10.86	9.675	12.19
	5	Toxicon 52 (2008) 881–888	D. angusticeps	NS	38.3	36.3	40.4	1.915	1.815	2.02
	5	Toxicon 52 (2008) 881–888	D. polylepis	NS	5.31	5.14	5.49	0.2655	0.257	0.2745
	5	Toxicon 52 (2008) 881–888	D. viridis	NS	12	11.9	12.2	0.6	0.595	0.61
	5	Toxicon 52 (2008) 881–888	E. leucogaster	NS	33.1	27	40.6	1.655	1.35	2.03
	5	Toxicon 52 (2008) 881–888	E. ocellatus	NS	28.3	26.6	30	1.415	1.33	1.5
	5	Toxicon 52 (2008) 881–888	E. p. leakeyi	NS	23.8	21.3	26.5	1.19	1.065	1.325
	5	Toxicon 52 (2008) 881–888	H. haemachatus	NS	27.8	26.6	29.2	1.39	1.33	1.46
	5	Toxicon 52 (2008) 881–888	N. annulifera	NS	53.9	52.6	55.3	2.695	2.63	2.765
	5	Toxicon 52 (2008) 881–888	N. haje	NS	12	11	13.1	0.6	0.55	0.655
	5	Toxicon 52 (2008) 881–888	N. katiensis	NS	23.7	21.9	25.7	1.185	1.095	1.285
	5	Toxicon 52 (2008) 881–888	N. melanoleuca	NS	6.54	6.45	6.63	0.327	0.3225	0.3315
	5	Toxicon 52 (2008) 881–888	N. mossambica	NS	22.7	19.9	25.8	1.135	0.995	1.29
	5	Toxicon 52 (2008) 881–888	N. nigricollis	NS	18.7	17.9	19.6	0.935	0.895	0.98
	5	Toxicon 52 (2008) 881–888	N. nivea	NS	8.1	7.8	8.5	0.405	0.39	0.425
	5	Toxicon 52 (2008) 881–888	N. nubiae	NS	8.3	8.1	8.4	0.415	0.405	0.42
	5	Toxicon 52 (2008) 881–888	N. pallida	NS	15.4	15.4	15.5	0.77	0.77	0.775
	23	COMMUNICATIONS BIOLOGY | (2018) 1:34	D. typus	South Africa	22.29	9.12	47.96	1.1145	0.456	2.398
	23	COMMUNICATIONS BIOLOGY | (2018) 1:34	E. ocellatus	Nigeria	17.85	12.46	28.53	0.8925	0.623	1.4265
	24	J. Proteome Res. 2011, 10, 1266–1280	N. katiensis	Burkino faso	27	17	41	1.35	0.85	2.05
	24	J. Proteome Res. 2011, 10, 1266–1280	N. mossambica	Tanzania	22	13	32	1.1	0.65	1.6
	24	J. Proteome Res. 2011, 10, 1266–1280	N. nigricollis	Nigeria	23	20	27	1.15	1	1.35
	24	J. Proteome Res. 2011, 10, 1266–1280	N. nubiae	North Africa	10	6	20	0.5	0.3	1
	24	J. Proteome Res. 2011, 10, 1266–1280	N. pallida	Kenya	17	13	25	0.85	0.65	1.25
	25	Journal of Proteomics 136 (2016) 248–261	D. angusticeps	Tanzania	17	12.2	24.6	0.85	0.61	1.23
	25	PLoS Negl Trop Dis 11(10): e0005969.	B. arietans	Kenya	19.55	14.76	27.4	0.9775	0.738	1.37
	25	PLoS Negl Trop Dis 11(10): e0005969.	D. polylepis	Tanzania	6.17	3.09	10.2	0.3085	0.1545	0.51
	25	PLoS Negl Trop Dis 11(10): e0005969.	E. p. leakeyi	Kenya	16	10.22	25.43	0.8	0.511	1.2715
	25	PLoS Negl Trop Dis 11(10): e0005969.	N. haje	Uganda	8.15	6.55	9.89	0.4075	0.3275	0.4945
	25	PLoS Negl Trop Dis 11(10): e0005969.	N. nigricollis	Tanzania	24.4	17.64	30.78	1.22	0.882	1.539
	25	PLoS Negl Trop Dis 11(10): e0005969.	N. pallida	Kenya	9.29	3.76	13.23	0.4645	0.188	0.6615
	26	Toxicon 125 (2017) 59e64	B. arietans	eSwatini	20	14.7	27.3	1	0.735	1.365
	26	Toxicon 125 (2017) 59e64	D. polylepis	eSwatini	6	4.6	9.7	0.3	0.23	0.485
	26	Toxicon 125 (2017) 59e64	H. haemachatus	eSwatini	31.6	26.3	36.3	1.58	1.315	1.815
	26	Toxicon 125 (2017) 59e64	N. annulifera	eSwatini	28.3	23.7	31.7	1.415	1.185	1.585
	26	Toxicon 125 (2017) 59e64	N. mossambica	eSwatini	22.5	16.1	29.5	1.125	0.805	1.475
	27	Toxicon 119 (2016) 280e288	E. ocellatus	Cameroon	33.1	6.9	66.8	1.655	0.345	3.34
	32	Toxicon 106 (2015) 97e107	E. ocellatus	Mali	16.4	4.1	28.4	0.82	0.205	1.42
	32	Toxicon 106 (2015) 97e107	E. ocellatus	Nigeria	16.9	5.5	28.7	0.845	0.275	1.435
	32	Toxicon 106 (2015) 97e107	E. ocellatus	Cameroon	33.1	6.9	668	1.655	0.345	33.4
	33	Toxicon 55 (2010) 719–723	E. ocellatus	Nigeria	19.8	16.5	24	0.99	0.825	1.2
	37	Toxicon 56 (2010) 373–380	B. arietans	NS	33.8	29.68	45.18	1.69	1.484	2.259
	37	Toxicon 56 (2010) 373–380	E. ocellatus	Nigeria	14.85	12.65	20.15	0.7425	0.6325	1.0075
	38	Bull Soc Pathol Exot 2002 95 3 144-147	E. leucogaster	NS	32.5	19.1	55.1	1.625	0.955	2.755
	38	Bull Soc Pathol Exot 2002 95 3 144-147	E. ocellatus	Mali	21.4	13.2	34.7	1.07	0.66	1.735
	38	Bull Soc Pathol Exot 2002 95 3 144-147	E. ocellatus	Cameroon	32.5	20	52.6	1.625	1	2.63
	38	Bull Soc Pathol Exot 2002 95 3 144-147	N. melanoleuca	NS	16.2	10	16.3	0.81	0.5	0.815
	39	Toxicon 55 (2010) 369–374	B. arietans	Nigeria	13.3	9.6	18.3	0.665	0.48	0.915
	39	Toxicon 55 (2010) 369–374	B. gabonica	NS	28	18.6	37.5	1.4	0.93	1.875
	39	Toxicon 55 (2010) 369–374	B. gabonica	Nigeria	29.9	23.9	37.4	1.495	1.195	1.87
	39	Toxicon 55 (2010) 369–374	B. nasicornis	NS	16.9	13.5	21.2	0.845	0.675	1.06
	39	Toxicon 55 (2010) 369–374	B. rhinoceros	NS	24.9	18	34.4	1.245	0.9	1.72
	39	Toxicon 55 (2010) 369–374	E. leucogaster	Mali	24.9	16.2	38.1	1.245	0.81	1.905
	39	Toxicon 55 (2010) 369–374	E. ocellatus	Nigeria	12.2	7.9	18.9	0.61	0.395	0.945
	39	Toxicon 55 (2010) 369–374	E. p. leakeyi	Kenya	11.9	6.4	22.2	0.595	0.32	1.11
	40	J. Natural Toxins 11 (2002) 329-335	B. arietans	Sudan	14	-	-	0.7	-	-
	40	J. Natural Toxins 11 (2002) 329-335	B. arietans	NS	19	-	-	0.95	-	-
	40	J. Natural Toxins 11 (2002) 329-335	B. gabonica	NS	24	-	-	1.2	-	-
	40	J. Natural Toxins 11 (2002) 329-335	C. cerastes	Egypt	9	-	-	0.45	-	-
	40	J. Natural Toxins 11 (2002) 329-335	C. vipera	NS	9	-	-	0.45	-	-
	40	J. Natural Toxins 11 (2002) 329-335	E. carinatus	Sudan	30	-	-	1.5	-	-
	40	J. Natural Toxins 11 (2002) 329-335	E. coloratus	Sudan	20	-	-	1	-	-
	40	J. Natural Toxins 11 (2002) 329-335	M. lebetina	NS	47	-	-	2.35	-	-
	40	J. Natural Toxins 11 (2002) 329-335	N. haje	Egypt	2.1	-	-	0.105	-	-
	40	J. Natural Toxins 11 (2002) 329-335	N. haje	Sudan	6	-	-	0.3	-	-
	40	J. Natural Toxins 11 (2002) 329-335	N. melanoleuca	NS	5	-	-	0.25	-	-
	40	J. Natural Toxins 11 (2002) 329-335	N. mossambica	NS	19	-	-	0.95	-	-
	40	J. Natural Toxins 11 (2002) 329-335	N. nigricollis	Egypt	5.5	-	-	0.275	-	-
	40	J. Natural Toxins 11 (2002) 329-335	N. nigricollis	Sudan	10	-	-	0.5	-	-
	40	J. Natural Toxins 11 (2002) 329-335	N. nivea	NS	64	-	-	3.2	-	-
	40	J. Natural Toxins 11 (2002) 329-335	N. pallida	Sudan	6.5	-	-	0.325	-	-
	40	J. Natural Toxins 11 (2002) 329-335	P. p. fieldi	Eygpt	6	-	-	0.3	-	-
	40	J. Natural Toxins 11 (2002) 329-335	W. aegyptia	Egypt	6	-	-	0.3	-	-
	41	Rev. Inst. Med. Trop. Sao Paulo, 53(4) 213-7, 2011.	B. arietans	Tanzania	27	-	-	1.35	-	-
	41	Rev. Inst. Med. Trop. Sao Paulo, 53(4) 213-7, 2011.	B. parviocula	Ethiopia	31.2	-	-	1.56	-	-
	42	J.Proteomics 198(2019)186–198	A. s. intermedius	CB	5.75	5.29	6.26	0.2875	0.2645	0.313
	42	J.Proteomics 198(2019)186–198	N. nivea	NS	15.05	10.2	18.7	0.7525	0.51	0.935
	46	Toxicon 108 (2015) 80e83	B. arietans	Nigeria	13.6	11.6	15.5	0.68	0.58	0.775
	46	Toxicon 108 (2015) 80e83	B. arietans	East Africa	22.4	19.1	30.7	1.12	0.955	1.535
	46	Toxicon 108 (2015) 80e83	E. ocellatus	Nigeria	5.8	4.6	6.9	0.29	0.23	0.345
	46	Toxicon 108 (2015) 80e83	E. ocellatus	Cameroon	27.7	23.9	32.1	1.385	1.195	1.605
	46	Toxicon 108 (2015) 80e83	N. nigricollis	Cameroon	18.6	15.9	21.2	0.93	0.795	1.06
	46	Toxicon 108 (2015) 80e83	N. nigricollis	Nigeria	19.2	16.7	23.2	0.96	0.835	1.16
	47	JOURNAL OF PROTEOMICS 119 (2015) 126 – 142	D. polylepis	Kenya	13.6	11.4	21.8	0.68	0.57	1.09
	71	Toxicon 133 (2017) 123e126	E. ocellatus	Nigeria	33	-	-	1.65	-	-
	NIM	Journal of Proteomics 150 (2017) 98–108	N. melanoleuca	Uganda	13.2	9.8	18.4	0.66	0.49	0.92
	NIM	Journal of Proteomics 172 (2018) 173–189	D. angusticeps	Tanzania	37.9	30.6	46.7	1.99	1.61	2.46
	NIM	Journal of Proteomics 172 (2018) 173–189	D. j. jamesoni	Cameroon	22.8	12.3	39.1	1.2	0.65	2.06
	NIM	Journal of Proteomics 172 (2018) 173–189	D. j. kaimosae	Uganda	10.1	6.2	34.2	0.53	0.33	1.8
	NIM	Journal of Proteomics 172 (2018) 173–189	D. polylepis	Tanzania	6.2	3.1	10.2	0.33	0.16	0.54
	NIM	Journal of Proteomics 172 (2018) 173–189	D. viridis	Togo	21.6	15.2	25.8	1.14	0.8	1.36
	NIM	Journal of Proteomics 181 (2018) 104–117	H. haemachatus	South Africa	31.6	26.3	36.3	1.58	1.315	1.815
	NIM	PLoS Negl Trop Dis 13(1):e0007017.	N. annulifera	South Africa	94.14	68.78	115.74	4.707	3.439	5.787
	NIM	PLoS Negl Trop Dis 6(6):e1762	N. haje	NS	1.8	1	28	0.09	0.05	1.4
	NIM	PLoS Negl Trop Dis 6(6):e1762	N. katiensis	NS	24	19.4	29	1.2	0.97	1.45
	NIM	PLoS Negl Trop Dis 6(6):e1762	N. melanoleuca	NS	6.6	4.4	10.2	0.33	0.22	0.51
	NIM	PLoS Negl Trop Dis 6(6):e1762	N. nigricollis	NS	15	13.8	16.4	0.75	0.69	0.82
	NIM	PLoS Negl Trop Dis 6(6):e1762	N. nubiae	NS	5.6	4.4	7.4	0.28	0.22	0.37
	NIM	Toxicon 53 (2009) 602–608	H. haemachatus	NS	27.8	26.6	29.2	1.39	1.33	1.46
	NIM	Toxicon 53 (2009) 602–608	N. annulifera	NS	59.1	55.4	63.1	2.955	2.77	3.155
	NIM	Toxicon 53 (2009) 602–608	N. haje	NS	12	11	13.1	0.6	0.55	0.655
	NIM	Toxicon 53 (2009) 602–608	N. katiensis	NS	23.7	21.8	25.7	1.185	1.09	1.285
	NIM	Toxicon 53 (2009) 602–608	N. melanoleuca	NS	6.5	6.4	6.6	0.325	0.32	0.33
	NIM	Toxicon 53 (2009) 602–608	N. mossambica	NS	22.7	19.9	25.8	1.135	0.995	1.29
	NIM	Toxicon 53 (2009) 602–608	N. nigricollis	NS	18.7	17.9	19.6	0.935	0.895	0.98
	NIM	Toxicon 53 (2009) 602–608	N. nivea	NS	8.2	7.8	8.5	0.41	0.39	0.425
	NIM	Toxicon 53 (2009) 602–608	N. nubiae	NS	8.3	8.1	8.4	0.415	0.405	0.42
	NIM	Toxicon 53 (2009) 602–608	N. pallida	NS	15.4	15.4	15.5	0.77	0.77	0.775
		CB = captive bred
		NS = not specified
		NIM= not referenced in manuscript
