# Supplementary material for: An analysis of preclinical efficacy testing of antivenoms for sub-Saharan Africa: Inadequate independent scrutiny and poor-quality reporting are barriers to improving snakebite treatment and management
Source: PLoS Negl Trop Dis. 2020 Aug 20;14(8):e0008579. doi: 10.1371/journal.pntd.0008579 (PMC7462309; doi:10.1371/journal.pntd.0008579)
Supplement: S2 File — (XLSX) [file pntd.0008579.s005.xlsx]

## Sheet: WoS
10.1371/journal.pntd.0007551	Potet, J; Smith, J; McIver, L	Reviewing evidence of the clinical effectiveness of commercially available antivenoms in sub-Saharan Africa identifies the need for a multi-centre, multi-antivenom clinical trial	PLOS NEGLECTED TROPICAL DISEASES	English	Review		SNAKE BITES; F(AB')(2); TOLERANCE	Background Snakebite envenoming kills more than more than 20,000 people in Sub-Saharan Africa every year. Poorly regulated markets have been inundated with low-price, low-quality antivenoms. This review aimed to systematically collect and analyse the clinical data on all antivenom products now available in markets of sub-Saharan Africa. Methodology/Principal findings Our market analysis identifie…	julien.potet@paris.msf.org	1935-2735	PLOS NEGLECT TROP D	Plos Neglect. Trop. Dis.	JUN	2019	13	6			e0007551	DOI	Authors	Author(s) ID	Title	Year	Source title	Volume	Issue	Art. No.	Page start	Page end	Page count	Cited by	Link	Document Type	Publication Stage	Access Type	Source	EID
10.1016/j.cbpc.2019.02.013	Ozverel, CS; Damm, M; Hempel, BF; Gocmen, B; Sroka, R; Sussmuth, RD; Nalbantsoy, A	Investigating the cytotoxic effects of the venom proteome of two species of the Viperidae family (Cerastes cerastes and Cryptelytrops purpureomaculatus) from various habitats	COMPARATIVE BIOCHEMISTRY AND PHYSIOLOGY C-TOXICOLOGY & PHARMACOLOGY	English	Article	Cerastes cerastes; Cryptelytrops purpureomaculatus; Cytotoxicity; Disintegrins; Polyproline; Snake venomics; Venom	AMINO-ACID OXIDASE; SNAKE-VENOM; TOXINS; TRIMERESURUS; INHIBITION; EXPRESSION; ANTIVENOM; AMMODYTES; TOXICITY; TAXONOMY	Animal secretions are of great interest in terms of drug development due to their complex protein and peptide composition. Especially, in the field of therapeutic medications such as anti-cancer drugs snake venoms receive attention. In this study, we address two Viperidae species from various habitats with a particular focus on the cytotoxic potential along with the decomplexation of the venom pr…	benjamin.hempel@chem.tu-berlin.de; analbantsoy@gmail.com	1532-0456	COMP BIOCHEM PHYS C	Comp. Biochem. Physiol. C-Toxicol. Pharmacol.	JUN	2019	220		20	30		10.1007/978-1-4614-8100-3_19	Akpalu, A.K.	8713021600;	Food preservation, snake venoms and stroke in the tropics	2014	Neglected Tropical Diseases and Conditions of the Nervous System				335	351		1	https://www.scopus.com/inward/record.uri?eid=2-s2.0-84948167015&doi=10.1007%2f978-1-4614-8100-3_19&partnerID=40&md5=a1993bc622f15841660daa4caa96b0d8	Book Chapter	Final		Scopus	2-s2.0-84948167015
10.1016/j.jprot.2018.09.019	Whiteley, G; Casewell, NR; Pla, D; Quesada-Bernat, S; Logan, RAE; Bolton, FMS; Wagstaff, SC; Gutierrezd, JM; Calvete, JJ; Harrison, RA	Defining the pathogenic threat of envenoming by South African shield-nosed and coral snakes (genus Aspidelaps), and revealing the likely efficacy of available antivenom	JOURNAL OF PROTEOMICS	English	Article	Snake venom proteome; Snake venom gland transcriptomics; South african shield-nosed and coral snakes; Genus Aspidelaps; Aspidelaps venoms toxicity; Third-generation antivenomics; in vitro and in vivo preclinical assays	AMINO-ACID-SEQUENCE; SCUTATUS SHIELD; VENOM COMPOSITION; 3-FINGER TOXINS; EVOLUTION; PURIFICATION; NEUROTOXIN; PROTEINS; ELAPIDAE; BITE	While envenoming by the southern African shield-nosed or coral snakes (genus Aspidelaps) has caused fatalities, bites are uncommon. Consequently, this venom is not used in the mixture of snake venoms used to immunise horses for the manufacture of regional SAIMR (South African Institute for Medical Research) polyvalent anti venom. Aspidelaps species are even excluded from the manufacturer's list o…	nicholas.casewell@lstmed.ac.uk; rhiannon.logan@lstmed.ac.uk; fiona.bolton@lstmed.ac.uk; simon.wagstaff@lstmed.ac.uk; jose.gutierrez@ucr.ac.cr; jcalvete@ibv.csic.es; robert.harrison@lstmed.ac.uk	1874-3919	J PROTEOMICS	J. Proteomics	APR 30	2019	198		186	198		10.1007/978-94-007-6386-9_30	Amin, R., Faiz, A.	36112800400;24168254700;	Scorpion sting and envenomation	2015	Toxinology: Clinical Toxinology in Asia Pacific and Africa				455	482			https://www.scopus.com/inward/record.uri?eid=2-s2.0-84943195533&doi=10.1007%2f978-94-007-6386-9_30&partnerID=40&md5=ee733ded90aae9b49bb8951e331c9781	Book Chapter	Final		Scopus	2-s2.0-84943195533
10.1186/s12873-019-0239-0	Esiene, A; Etoundi, PO; Tochie, JN; Metogo, AJM; Minkande, JZ	Severe Viperidae envenomation complicated by a state of shock, acute kidney injury, and gangrene presenting late at the emergency department: a case report	BMC EMERGENCY MEDICINE	English	Article	Snake bite; Envenomation; Shock; Renal failure; Gangrene	SNAKE ENVENOMATIONS; ECHIS OCELLATUS; CARPET VIPER; CAMEROON; BITES; ANTIVENOMS; MANAGEMENT; F(AB')(2); TRIAL; VENOM	BackgroundSnake envenomation is an underestimated pathology in sub-Saharan Africa associated with severe emergencies, and even death in case of late presentation. We herein present a case of severe envenomation managed at the surgical emergency department of the Yaounde Central Hospital.Case presentationWe report a case of a 47-year-old female farmer with no relevant past history who sustained a …	joeltochie@gmail.com	1471-227X	BMC EMERG MED	BMC Emerg. Med.	MAR 12	2019	19				26	10.1007/978-94-007-6386-9_33	Dalhat, M.M.	35848049900;	Socioeconomic aspects of snakebite in Africa and the tropics	2015	Toxinology: Clinical Toxinology in Asia Pacific and Africa				299	310		1	https://www.scopus.com/inward/record.uri?eid=2-s2.0-84943190879&doi=10.1007%2f978-94-007-6386-9_33&partnerID=40&md5=fa3ecbe114302c8a24c9a48b0108c037	Book Chapter	Final		Scopus	2-s2.0-84943190879
10.1016/j.afjem.2018.12.003	Marks, CJ; Muller, GJ; Sachno, D; Reuter, H; Wium, CA; Du Plessis, CE; Van Hoving, DJ	The epidemiology and severity of scorpion envenoming in South Africa as managed by the Tygerberg Poisons Information Centre over a 10 year period	AFRICAN JOURNAL OF EMERGENCY MEDICINE	English	Article	Scorpion sting; Scorpionism; Envenomation; Epidemiology; Poisons centre; South Africa		Introduction: South Africa has a wide distribution of scorpion species, yet limited data are available regarding the incidence and severity of scorpion envenomation. The aim of this study was to analyse South African epidemiological data of scorpion stings and envenomation as reported to the Tygerberg Poisons Information Centre (TPIC). Methods: A retrospective analysis was conducted of scorpion-r…	carinem@sun.ac.za	2211-419X	AFR J EMERG MED	Afr. J. Emerg. Med.	MAR	2019	9	1	21	24		10.1007/978-94-007-6386-9_34	Yakasai, A.M.	53872277400;	Disability and impairment following snakebite in Africa	2015	Toxinology: Clinical Toxinology in Asia Pacific and Africa				311	326			https://www.scopus.com/inward/record.uri?eid=2-s2.0-84943175169&doi=10.1007%2f978-94-007-6386-9_34&partnerID=40&md5=6052bf30922cafe0f444a273b62ead3d	Book Chapter	Final		Scopus	2-s2.0-84943175169
10.1016/j.toxac.2018.12.008	Lam, A; Cabral, M; Toure, A; Ba, F; Camara, B; Kane, O; Fall, M; Diouf, A; Chippaux, JP	Evaluation of the efficacy and tolerance of Inoserp (R) Panafricain in Senegal	TOXICOLOGIE ANALYTIQUE ET CLINIQUE	French	Article	Envenomation; Snakebite; Antivenom; Inoserp (R) Panafricain; Africa; Senegal	AFRICAN SNAKE BITES; VIPER BITES; CLINICAL-SIGNIFICANCE; EQUINE ANTIVENOM; ENVENOMATIONS; F(AB')(2); TRIAL; MANAGEMENT; MORTALITY; FRANCE	Background. - In Senegal, a sub-Sahara African country, snakebite represents a huge issue now considered as neglected disease. Objective. - The purpose of this study was to assess the efficacy and tolerance of Inoserp (R) Panafrican antivenom in peripheral health structures. Method. - A management algorithm defined according to preliminary clinical studies was used. Results. - During 20 months, 6…	lamabsa@yahoo.fr	2352-0078	TOXICOL ANAL CLIN	Toxicol. Anal. Clin.	MAR	2019	31	1	18	29		10.1007/s00238-009-0329-4	Ahmad, Z.	55418068800;	A study of the knowledge and attitudes of emergency physicians and plastic surgeons in the management of snakebites	2009	European Journal of Plastic Surgery	32	3		141	145		1	https://www.scopus.com/inward/record.uri?eid=2-s2.0-67649088073&doi=10.1007%2fs00238-009-0329-4&partnerID=40&md5=9f27e78859f221227369d4e7a6603c70	Article	Final		Scopus	2-s2.0-67649088073
10.11604/pamj.2019.32.70.17951	Diallo, B; Keita, M; Dicko, H; Toure, MK; Beye, SA; Kone, J; Diallo, D; Almeimoune, AH; Mangane, MI; Traore, S; Traore, A; Togola, B; Doumbia, D; Coulibaly, Y	Recurrent retroperitoneal hematoma due to viperine envenomation:case study	PAN AFRICAN MEDICAL JOURNAL	French	Article	vipenne envenomation; retroperitoneal haematoma; resuscitation	DIAGNOSIS; VENOMS	Ophidian envenomations are a public health problem in Africa, causing 20.000 annual deaths. This mortality reflects the difficulties in the management of these complications, in particular of bleeding complications. We report the case of Mr SL, aged 35 years, farmer, victim of snake bite causing haemorrhagic syndrome followed by a progressive onset of acute abdomen. Ultrasound objectified high ab…		1937-8688	PAN AFR MED J	Pan Afr. Med. J.	FEB 8	2019	32				70	10.1007/s13149-011-0189-6	Chippaux, J.-P., Diouf, A., Massougbodji, A., Stock, R.P., Kane, O., Dièye, A.M., Lam Faye, A., Mbaye Sène, M., Parra, H.-J.	7102237974;23768197200;7003414712;55993660000;57202659306;7003977085;55340406400;55958778200;14030275200;	Report of the 4th International Conference on Envenomations by Snakebites and Scorpion Stings in Africa, Dakar, April 25-29, 2011 [4e Conférence internationale sur les envenimations par morsures de serpent et piqures de scorpion en Afrique : Dakar, 25-29 avril 2011]	2012	Bulletin de la Societe de Pathologie Exotique	105	3		194	198		3	https://www.scopus.com/inward/record.uri?eid=2-s2.0-84865198500&doi=10.1007%2fs13149-011-0189-6&partnerID=40&md5=cdd1e5077c41928a89587b66dc925372	Conference Paper	Final		Scopus	2-s2.0-84865198500
10.1093/jas/sky467	Mendes, GF; Stuginski, DR; Loibel, SMC; de Morais-Zani, K; da Rocha, MMT; Fernandes, W; Sant'Anna, SS; Grego, KF	Factors that can influence the survival rates of coral snakes (Micrurus corallinus) for antivenom production	JOURNAL OF ANIMAL SCIENCE	English	Article	coral snakes; maintenance; husbandry; nutrition; survival rate	WILD-CAUGHT SNAKES; VENOM; NIGROCINCTUS; FISH; MYONECROSIS; SERPENTES; ELAPIDAE; REPTILES; STORAGE; GLAND	Envenoming and deaths resulting from snakebites are a particularly important public health problem in rural tropical areas of Africa, Asia, Latin America, and New Guinea. In 2015, The Lancet highlighted snake-bite envenoming as a neglected tropical disease and urged the world to increase antivenom production. In Brazil, around 20,000 snakebites occur per year affecting mostly agricultural workers…	kathleen.grego@butantan.gov.br	0021-8812	J ANIM SCI	J. Anim. Sci.	FEB	2019	97	2	972	980		10.1007/s13149-012-0223-3	Baldé, M.C., Chippaux, J.-P., Boiro, M.Y., Stock, R., Massougbodji, A.	10838973000;7102237974;6505758043;55993660000;7003414712;	Clinical study of tolerance and effectiveness of a F (ab') <inf>2</inf> polyvalent antienom for African snake bites in Kindia, Guinea [Étude clinique de la tolérance et de l'efficacité d'un sérum anti-ophidien polyvalent F (ab') <inf>2</inf> pour l'Afrique a Kindia, Guinée]	2012	Bulletin de la Societe de Pathologie Exotique	105	3		157	161		6	https://www.scopus.com/inward/record.uri?eid=2-s2.0-84865185654&doi=10.1007%2fs13149-012-0223-3&partnerID=40&md5=19b11aec2234c04e1acb318b21bf96cb	Article	Final		Scopus	2-s2.0-84865185654
10.1371/journal.pntd.0007017	Silva-de-Franca, F; Villas-Boas, IM; Serrano, SMD; Cogliati, B; Chudzinski, SAD; Lopes, PH; Kitano, ES; Okamoto, CK; Tambourgi, DV	Naja annulifera Snake: New insights into the venom components and pathogenesis of envenomation	PLOS NEGLECTED TROPICAL DISEASES	English	Article		AMINO-ACID-SEQUENCES; PHOSPHOLIPASE A(2); POLYACRYLAMIDE-GELS; TOXINS; EDEMA; PURIFICATION; ANTIVENOM; PROTEINS; NEUTRALIZATION; HYALURONIDASE	Background Naja annulifera is a medically important venomous snake occurring in some of the countries in Sub-Saharan Africa. Accidental bites result in severe coagulation disturbances, systemic inflammation and heart damage, as reported in dogs, and death, by respiratory arrest, in humans. Despite the medical importance of N. annulifera, little is known about its venom composition and the pathoge…	denise.tambourgi@butantan.gov.br	1935-2735	PLOS NEGLECT TROP D	Plos Neglect. Trop. Dis.	JAN	2019	13	1			e0007017	10.1007/s13149-012-0232-2	Ademola-Majekodunmi, F.O., Oyediran, F.O., Abubakar, S.B.	55340359400;55339860500;35117454100;	Incidence of snakebites in Kaltungo, Gombe State and the efficacy of a new highly purified monovalent antivenom in treating Snakebite patients from January 2009 to December 2010	2012	Bulletin de la Societe de Pathologie Exotique	105	3		175	178		2	https://www.scopus.com/inward/record.uri?eid=2-s2.0-84865190273&doi=10.1007%2fs13149-012-0232-2&partnerID=40&md5=7420d65a3f57400bac10c46fba3a2c76	Article	Final		Scopus	2-s2.0-84865190273
10.1371/journal.pntd.0007551	Potet, J; Smith, J; McIver, L	Reviewing evidence of the clinical effectiveness of commercially available antivenoms in sub-Saharan Africa identifies the need for a multi-centre, multi-antivenom clinical trial	PLOS NEGLECTED TROPICAL DISEASES	English	Review		SNAKE BITES; F(AB')(2); TOLERANCE	Background Snakebite envenoming kills more than more than 20,000 people in Sub-Saharan Africa every year. Poorly regulated markets have been inundated with low-price, low-quality antivenoms. This review aimed to systematically collect and analyse the clinical data on all antivenom products now available in markets of sub-Saharan Africa. Methodology/Principal findings Our market analysis identifie…	julien.potet@paris.msf.org	1935-2735	PLOS NEGLECT TROP D	Plos Neglect. Trop. Dis.	JUN	2019	13	6			e0007551	10.1007/s13149-012-0234-4	Hellal, H., Guerinik, M., Griene, L., Laid, Y., Mesbah, S., Merad, R., Alamir, B.	57188541846;55339701200;6506614045;23497124200;57194432649;55285185300;54940032700;	Epidemiological data on scorpion envenomation in Algeria [Données épidémiologiques sur l'envenimation scorpionique en Algérie]	2012	Bulletin de la Societe de Pathologie Exotique	105	3		189	193		6	https://www.scopus.com/inward/record.uri?eid=2-s2.0-84865187292&doi=10.1007%2fs13149-012-0234-4&partnerID=40&md5=df0430f395e2b6081f91217e1c9b94f0	Article	Final		Scopus	2-s2.0-84865187292
10.1016/j.toxicon.2019.03.009	Baum, RA; Bronner, J; Akpunonu, PDS; Plott, J; Bailey, AM; Keyler, DE	Crotalus durissus terrificus (viperidae; crotalinae) envenomation: Respiratory failure and treatment with antivipmyn TRI (R) antivenom	TOXICON	English	Article	Envenomation; C. d. terrificus; Antivenom; Antivipmyn TRI (R); Respiratory failure; United States	VENOM; COAGULOPATHY; SNAKEBITE; CROTOXIN; SERUM; MUSCLE	We report an envenomation to a professional herpetologist by a South American rattlesnake (Crotalus durissus terrificus) that resulted in respiratory failure, and therapeutic improvement following antivenom administration. A 56-year-old male was bitten on the left wrist by a Crotalus durissus terrificus (C. d. terrificus) while attempting to tube the snake for maintaining safe control while perfo…	keyle001@umn.edu	0041-0101	TOXICON	Toxicon	MAY	2019	163		32	35		10.1007/s13149-012-0239-8	Dramé, B.S.I., Dabo, M., Diani, N., Cissé, B.	55339909600;55340151000;10839670300;57195300385;	Assessment of the availability and use of antivenom in the district of Bamako, Mali, West Africa [Évaluation de la disponibilité et l'utilisation du sérum antivenimeux dans le district de Bamako, Mali, Afrique de l'Ouest]	2012	Bulletin de la Societe de Pathologie Exotique	105	3		179	183		1	https://www.scopus.com/inward/record.uri?eid=2-s2.0-84865172890&doi=10.1007%2fs13149-012-0239-8&partnerID=40&md5=c2fa086277df8783a471b72336fd42cc	Article	Final		Scopus	2-s2.0-84865172890
10.1016/j.accpm.2018.06.004	Nadaud, A; Perotti, F; de Haro, L; Boels, D	Snake envenomations in French Guiana: First clinical assessment of an antivenom imported from Mexico	ANAESTHESIA CRITICAL CARE & PAIN MEDICINE	English	Letter	French Guiana; Antivenoms; Snake; Antivipmyn-Tri (R); Envenomation			daboels@chu-angers.fr	2352-5568	ANAESTH CRIT CARE PA	Anaesth. Crit. Care Pain Med.	APR	2019	38	2	193	194		10.1007/s13149-012-0240-2	Dramé, B.S.I., Diarra, A., Diani, N., Dabo, A.	55339909600;57203057730;10839670300;6603619434;	Epidemiological, clinical and therapeutics aspects of snakebites in the Gabriel-Touré and Kati national hospitals of Mali: A ten-year retrospective study [Aspects épidémiologiques, cliniques et thérapeutiques des morsures de serpent dans les hôpitaux nationaux Gabriel-Touré et de Kati du Mali : étude rétrospective sur dix ans]	2012	Bulletin de la Societe de Pathologie Exotique	105	3		184	188		3	https://www.scopus.com/inward/record.uri?eid=2-s2.0-84865194840&doi=10.1007%2fs13149-012-0240-2&partnerID=40&md5=573125a5bfa1c50611fa4fffaef7292c	Article	Final		Scopus	2-s2.0-84865194840
10.1371/journal.pntd.0007551	Potet, J; Smith, J; McIver, L	Reviewing evidence of the clinical effectiveness of commercially available antivenoms in sub-Saharan Africa identifies the need for a multi-centre, multi-antivenom clinical trial	PLOS NEGLECTED TROPICAL DISEASES	English	Review		SNAKE BITES; F(AB')(2); TOLERANCE	Background Snakebite envenoming kills more than more than 20,000 people in Sub-Saharan Africa every year. Poorly regulated markets have been inundated with low-price, low-quality antivenoms. This review aimed to systematically collect and analyse the clinical data on all antivenom products now available in markets of sub-Saharan Africa. Methodology/Principal findings Our market analysis identifie…	julien.potet@paris.msf.org	1935-2735	PLOS NEGLECT TROP D	Plos Neglect. Trop. Dis.	JUN	2019	13	6			e0007551	10.1007/s13149-012-0248-7	Chani, M., Abouzahir, A., Larréché, S., Mion, G.	24068688900;56368119100;21739718000;7004002989;	Pulmonary embolism in the context of severe envenomation by a Moroccan viper [Embolie pulmonaire dans les suites d'une envenimation grave par une vipère marocaine]	2012	Bulletin de la Societe de Pathologie Exotique	105	3		162	165		6	https://www.scopus.com/inward/record.uri?eid=2-s2.0-84865181387&doi=10.1007%2fs13149-012-0248-7&partnerID=40&md5=43c7ef9951c0ccca2a75a72bf5645be3	Article	Final		Scopus	2-s2.0-84865181387
10.1371/journal.pntd.0007551	Potet, J; Smith, J; McIver, L	Reviewing evidence of the clinical effectiveness of commercially available antivenoms in sub-Saharan Africa identifies the need for a multi-centre, multi-antivenom clinical trial	PLOS NEGLECTED TROPICAL DISEASES	English	Review		SNAKE BITES; F(AB')(2); TOLERANCE	Background Snakebite envenoming kills more than more than 20,000 people in Sub-Saharan Africa every year. Poorly regulated markets have been inundated with low-price, low-quality antivenoms. This review aimed to systematically collect and analyse the clinical data on all antivenom products now available in markets of sub-Saharan Africa. Methodology/Principal findings Our market analysis identifie…	julien.potet@paris.msf.org	1935-2735	PLOS NEGLECT TROP D	Plos Neglect. Trop. Dis.	JUN	2019	13	6			e0007551	10.1007/s13149-016-0470-9	Goyffon, M.	7003377435;	La pénurie de sérums antivenimeux	2016	Bulletin de la Societe de Pathologie Exotique	109	1		1	3			https://www.scopus.com/inward/record.uri?eid=2-s2.0-84958140230&doi=10.1007%2fs13149-016-0470-9&partnerID=40&md5=871b1a2c35150372cd167a4f3d79c4b0	Letter	Final		Scopus	2-s2.0-84958140230
10.1016/j.jprot.2018.09.019	Whiteley, G; Casewell, NR; Pla, D; Quesada-Bernat, S; Logan, RAE; Bolton, FMS; Wagstaff, SC; Gutierrezd, JM; Calvete, JJ; Harrison, RA	Defining the pathogenic threat of envenoming by South African shield-nosed and coral snakes (genus Aspidelaps), and revealing the likely efficacy of available antivenom	JOURNAL OF PROTEOMICS	English	Article	Snake venom proteome; Snake venom gland transcriptomics; South african shield-nosed and coral snakes; Genus Aspidelaps; Aspidelaps venoms toxicity; Third-generation antivenomics; in vitro and in vivo preclinical assays	AMINO-ACID-SEQUENCE; SCUTATUS SHIELD; VENOM COMPOSITION; 3-FINGER TOXINS; EVOLUTION; PURIFICATION; NEUROTOXIN; PROTEINS; ELAPIDAE; BITE	While envenoming by the southern African shield-nosed or coral snakes (genus Aspidelaps) has caused fatalities, bites are uncommon. Consequently, this venom is not used in the mixture of snake venoms used to immunise horses for the manufacture of regional SAIMR (South African Institute for Medical Research) polyvalent anti venom. Aspidelaps species are even excluded from the manufacturer's list o…	nicholas.casewell@lstmed.ac.uk; rhiannon.logan@lstmed.ac.uk; fiona.bolton@lstmed.ac.uk; simon.wagstaff@lstmed.ac.uk; jose.gutierrez@ucr.ac.cr; jcalvete@ibv.csic.es; robert.harrison@lstmed.ac.uk	1874-3919	J PROTEOMICS	J. Proteomics	APR 30	2019	198		186	198		10.1007/s13181-014-0444-x	Al Hatali, B.A., Al Mazroui, S.A., Alreesi, A.S., Geller, R.J., Morgan, B.W., Kazzi, Z.N.	28567568200;56426544800;25621052100;35565352400;7402905442;22034834800;	Report of a Bite from a New Species of the Echis Genus—Echis omanensis	2015	Journal of Medical Toxicology	11	2		242	244		1	https://www.scopus.com/inward/record.uri?eid=2-s2.0-84931562779&doi=10.1007%2fs13181-014-0444-x&partnerID=40&md5=509d2a9dae00f6d6bf01afc91b99223a	Article	Final		Scopus	2-s2.0-84931562779
10.1016/j.toxicon.2019.03.025	Deka, A; Abu Reza, M; Hoque, KMF; Deka, K; Saha, S; Doley, R	Comparative analysis of Naja kaouthia venom from North-East India and Bangladesh and its cross reactivity with Indian polyvalent antivenoms	TOXICON	English	Article	Naja kaouthia; Polyvalent antivenoms; Neutralization; Cross-reactivity; Immuno-depletion study	SNAKE-VENOMS; PHOSPHOLIPASE A(2); SPITTING COBRA; PROTEOMIC CHARACTERIZATION; ECHIS OCELLATUS; RUSSELII VENOM; THAI COBRA; SRI-LANKA; NEUTRALIZATION; PURIFICATION	Naja kaouthia is one of the most prevalent medically important snakes of North East India and Bangladesh responsible for most of the bite cases. In this study, an attempt was made to decipher venom variation of Naja kaouthia venom from North East India and Bangladesh. Using multidimensional methods including reverse phase HPLC, sodium dodecyl sulfate-polyacrylamide gel electrophoresis (1D-PAGE) a…	doley@tezu.ernet.in	0041-0101	TOXICON	Toxicon	JUN	2019	164		31	43		10.1007/s13341-013-0287-4	Kouame, E.K., Ouattara, A., Assa, L.N., Yapo, Y.P., Ehounou, Y., Brouh, Y.	11240270300;57196552720;26422821000;55746904600;55577813600;6602225211;	Problems of antivenoms in Africa [Problèmes des antivenins en Afrique]	2013	Annales Francaises de Medecine d'Urgence	3	3		184	186		3	https://www.scopus.com/inward/record.uri?eid=2-s2.0-84878172438&doi=10.1007%2fs13341-013-0287-4&partnerID=40&md5=40581467a59878ed5ed82838a4ab409b	Article	Final		Scopus	2-s2.0-84878172438
10.1016/j.jprot.2018.10.016	Oh, AMF; Tan, CH; Tan, KY; Quraishi, NH; Tan, NH	Venom proteome of Bungarus sindanus (Sind krait) from Pakistan and in vivo cross-neutralization of toxicity using an Indian polyvalent antivenom	JOURNAL OF PROTEOMICS	English	Article	Snake venom; Challenge-rescue experiment; VINS antivenom; Cross-neutralization; ELISA; Immunoreactivity	COBRA NAJA-NAJA; KING COBRA; KAPPA-BUNGAROTOXIN; BETA-BUNGAROTOXIN; SPECTACLED COBRA; SNAKE; KAOUTHIA; TOXIN; MULTICINCTUS; CAERULEUS	The proteome of the Pakistani B. sindanus venom was investigated with reverse-phase HPLC and nano-ESI-LCMS/MS analysis. At least 36 distinct proteins belonging to 8 toxin protein families were identified. Three finger toxin (3FTx), phospholipase A(2) (including D-bungarotoxin A-chains) and Kunitz-type serine protease inhibitor (KSPI) were the most abundant, constituting similar to 95% of total ve…	tanch@um.edu.my; tanngethong@yahoo.com.sg	1874-3919	J PROTEOMICS	J. Proteomics	FEB 20	2019	193		243	254		10.1016/j.actatropica.2008.05.021	Chippaux, J.-P., Goyffon, M.	7102237974;7003377435;	Epidemiology of scorpionism: A global appraisal	2008	Acta Tropica	107	2		71	79		324	https://www.scopus.com/inward/record.uri?eid=2-s2.0-47649126821&doi=10.1016%2fj.actatropica.2008.05.021&partnerID=40&md5=54cb07a79e43f02bb91df47b7bea5e7a	Review	Final		Scopus	2-s2.0-47649126821
10.1155/2019/2689171	Sharma, SK; Alirol, E; Ghimire, A; Shrestha, S; Jha, R; Parajuli, SB; Shrestha, D; Shrestha, SJ; Bista, A; Warrell, D; Kuch, U; Chappuis, F; Taylor, WRJ	Acute Severe Anaphylaxis in Nepali Patients with Neurotoxic Snakebite Envenoming Treated with the VINS Polyvalent Antivenom	JOURNAL OF TROPICAL MEDICINE	English	Article		CLINICAL-FEATURES; DIAGNOSIS; COBRA	Diagnosing and treating acute severe and recurrent antivenom-related anaphylaxis (ARA) is challenging and reported experience is limited. Herein, we describe our experience of severe ARA in patients with neurotoxic snakebite envenoming in Nepal. Patients were enrolled in a randomised, double-blind trial of high vs. low dose antivenom, given by intravenous (IV) push, followed by infusion. Training…	bob@tropmedres.ac	1687-9686	J TROP MED	J. Trop. Med.		2019					2689171	10.1016/j.actatropica.2009.07.001	Ben Othmen, A., Said, K., Mahamdallie, S.S., Testa, J.M., Haouas, Z., Chatti, N., Ready, P.D.	6505857516;7003353171;57199079710;7102525640;57205125271;55319577000;7004535614;	Phylogeography of Androctonus species (Scorpiones: Buthidae) in Tunisia: Diagnostic characters for linking species to scorpionism	2009	Acta Tropica	112	1		77	85		11	https://www.scopus.com/inward/record.uri?eid=2-s2.0-68249095192&doi=10.1016%2fj.actatropica.2009.07.001&partnerID=40&md5=473286d1d863228860730c6398af110f	Article	Final		Scopus	2-s2.0-68249095192
10.1371/journal.pntd.0007551	Potet, J; Smith, J; McIver, L	Reviewing evidence of the clinical effectiveness of commercially available antivenoms in sub-Saharan Africa identifies the need for a multi-centre, multi-antivenom clinical trial	PLOS NEGLECTED TROPICAL DISEASES	English	Review		SNAKE BITES; F(AB')(2); TOLERANCE	Background Snakebite envenoming kills more than more than 20,000 people in Sub-Saharan Africa every year. Poorly regulated markets have been inundated with low-price, low-quality antivenoms. This review aimed to systematically collect and analyse the clinical data on all antivenom products now available in markets of sub-Saharan Africa. Methodology/Principal findings Our market analysis identifie…	julien.potet@paris.msf.org	1935-2735	PLOS NEGLECT TROP D	Plos Neglect. Trop. Dis.	JUN	2019	13	6			e0007551	10.1016/j.actatropica.2013.12.015	Leong, P.K., Tan, C.H., Sim, S.M., Fung, S.Y., Sumana, K., Sitprija, V., Tan, N.H.	54401186800;54584500000;35622360500;26665361500;55307496100;15822914400;7202696990;	Cross neutralization of common Southeast Asian viperid venoms by a Thai polyvalent snake antivenom (Hemato Polyvalent Snake Antivenom)	2014	Acta Tropica	132	1		7	14		19	https://www.scopus.com/inward/record.uri?eid=2-s2.0-84892891164&doi=10.1016%2fj.actatropica.2013.12.015&partnerID=40&md5=a4e329c06d98140ddfb960b3e95a29ac	Article	Final		Scopus	2-s2.0-84892891164
10.3390/toxins11030149	Garcia-Arredondo, A; Martinez, M; Calderon, A; Saldivar, A; Soria, R	Preclinical Assessment of a New Polyvalent Antivenom (Inoserp Europe) against Several Species of the Subfamily Viperinae	TOXINS	English	Article	Viperinae; Vipera; Macrovipera; Montivipera; neutralization; paraspecificity; antivenom	BERUS-BERUS; VENOMOUS SNAKEBITES; ENVENOMATION; BITES; NEUTRALIZATION; NEUROTOXICITY; F(AB')(2); ANTISERA; CHILDREN; HUNGARY	The European continent is inhabited by medically important venomous Viperinae snakes. Vipera ammodytes, Vipera berus, and Vipera aspis cause the greatest public health problems in Europe, but there are other equally significant snakes in specific regions of the continent. Immunotherapy is indicated for patients with systemic envenoming, of which there are approximately 4000 annual cases in Europe…	alejandro.gr@uaq.mx; mmartinez@veterialabs.com; arlene.calderon@veterialabs.com; asaldivar@veterialabs.com; rsoria@inosanbiopharma.com	2072-6651	TOXINS	Toxins	MAR 5	2019	11	3			149	10.1016/j.afjem.2018.12.003	Marks, C.J., Muller, G.J., Sachno, D., Reuter, H., Wium, C.A., Du Plessis, C.E., Van Hoving, D.J.	57188666989;55470957300;57205644732;57203195047;6603299110;57200981420;23971514800;	The epidemiology and severity of scorpion envenoming in South Africa as managed by the Tygerberg Poisons Information Centre over a 10 year period	2019	African Journal of Emergency Medicine	9	1		21	24			https://www.scopus.com/inward/record.uri?eid=2-s2.0-85060954189&doi=10.1016%2fj.afjem.2018.12.003&partnerID=40&md5=ea9ff13ad80d727d6b600ba3ad389f09	Article	Final	Open Access	Scopus	2-s2.0-85060954189
10.1016/j.toxac.2018.12.008	Lam, A; Cabral, M; Toure, A; Ba, F; Camara, B; Kane, O; Fall, M; Diouf, A; Chippaux, JP	Evaluation of the efficacy and tolerance of Inoserp (R) Panafricain in Senegal	TOXICOLOGIE ANALYTIQUE ET CLINIQUE	French	Article	Envenomation; Snakebite; Antivenom; Inoserp (R) Panafricain; Africa; Senegal	AFRICAN SNAKE BITES; VIPER BITES; CLINICAL-SIGNIFICANCE; EQUINE ANTIVENOM; ENVENOMATIONS; F(AB')(2); TRIAL; MANAGEMENT; MORTALITY; FRANCE	Background. - In Senegal, a sub-Sahara African country, snakebite represents a huge issue now considered as neglected disease. Objective. - The purpose of this study was to assess the efficacy and tolerance of Inoserp (R) Panafrican antivenom in peripheral health structures. Method. - A management algorithm defined according to preliminary clinical studies was used. Results. - During 20 months, 6…	lamabsa@yahoo.fr	2352-0078	TOXICOL ANAL CLIN	Toxicol. Anal. Clin.	MAR	2019	31	1	18	29		10.1016/j.afjem.2018.12.006	Krüger, H.J., Lemke, F.G.	57205650440;57205650191;	Fatal Boomslang bite in the Northern Cape	2019	African Journal of Emergency Medicine	9	1		53	55			https://www.scopus.com/inward/record.uri?eid=2-s2.0-85060911524&doi=10.1016%2fj.afjem.2018.12.006&partnerID=40&md5=7f5c5cefe9890cd94cad3548413b5d24	Article	Final	Open Access	Scopus	2-s2.0-85060911524
10.1016/j.toxicon.2018.08.018	Patra, A; Kalita, B; Mukherjee, AK	Assessment of quality, safety, and pre-clinical toxicity of an equine polyvalent anti-snake venom (Pan Africa): Determination of immunological cross-reactivity of antivenom against venom samples of Elapidae and Viperidae snakes of Africa	TOXICON	English	Article	Polyvalent antivenom; F(ab')(2) antivenom; Quality control of antivenom; Venom-specific antibody; Endotoxin level in antivenom; Compliment activation by antivenom	COBRA NAJA-NAJA; PROTEOMIC ANALYSIS; CLINICAL-MANIFESTATIONS; F(AB')(2) FRAGMENTS; NEUTRALIZATION; INDIA; PATHOPHYSIOLOGY; ANTIBODIES; LETHALITY; MECHANISM	Snakebite causes a large amount of morbidities and mortalities in Africa. The safety, efficacy, and homogeneity of anti-snake venoms are crucial for snakebite treatments to be effective with minimal adverse effects. We assessed the homogeneity of preparations of three different batches of Combipack snake venom antiserums (Pan Africa) [CSVAPA] by quantitatively analysing F(ab')(2), IgG, and other …	akm@tezu.ernet.in	0041-0101	TOXICON	Toxicon	OCT	2018	153		120	127		10.1016/j.ajem.2009.08.022	Larréché, S., Mion, G., Mayet, A., Verret, C., Puidupin, M., Benois, A., Petitjeans, F., Libert, N., Goyffon, M.	21739718000;7004002989;27667807200;34881056800;6603103569;24436046600;6603075606;24399489300;7003377435;	Antivenin remains effective against African Viperidae bites despite a delayed treatment	2011	American Journal of Emergency Medicine	29	2		155	161		14	https://www.scopus.com/inward/record.uri?eid=2-s2.0-78751677164&doi=10.1016%2fj.ajem.2009.08.022&partnerID=40&md5=4ca4a404a0329fe279a16e77d2495542	Article	Final		Scopus	2-s2.0-78751677164
10.1016/j.toxicon.2018.05.001	Williams, DJ; Habib, AG; Warrell, DA	Clinical studies of the effectiveness and safety of antivenoms	TOXICON	English	Article	Antivenom; Pre-clinical testing; Clinical trials; Placebo control; Ethical considerations; Adverse reactions; Randomized controlled trials; Blinding; Post-marketing surveillance	RANDOMIZED COMPARATIVE TRIAL; DOSE-ESCALATION DESIGN; OCELLATUS SNAKE BITE; CAPRYLIC-ACID; DOUBLE-BLIND; SAO-PAULO; BOTHROPS; PLACEBO; AFRICA; IGG	In the 1890s, hyperimmune sera proved effective in animals against challenge by the snake venom against which they had been raised. They were first used, apparently successfully, in a human patient in about 1895. Since then, antivenoms have become accepted as the only reliable specific treatment for snake-bite envenoming. Despite decades of accumulated clinical experience and a number of publishe…	david.williams@unimelb.edu.au; abdulrazaq_habib@yahoo.co.uk; david.warrell@ndm.ox.ac.uk	0041-0101	TOXICON	Toxicon	AUG	2018	150		1	10		10.1016/j.annfar.2008.02.008	Chani, M., L'kassimi, H., Abouzahir, A., Nazi, M., Mion, G.	24068688900;15749444700;56368119100;24068988300;7004002989;	Three case-reports of viperin envenoming in Morocco [À propos de trois observations d'envenimations vipérines graves au Maroc]	2008	Annales Francaises d'Anesthesie et de Reanimation	27	4		330	334		24	https://www.scopus.com/inward/record.uri?eid=2-s2.0-43049167402&doi=10.1016%2fj.annfar.2008.02.008&partnerID=40&md5=129b9f017cf76e8d0ab29ee8b705cb32	Article	Final		Scopus	2-s2.0-43049167402
10.3390/toxins10100393	Ledsgaard, L; Jenkins, TP; Davidsen, K; Krause, KE; Martos-Esteban, A; Engmark, M; Andersen, MR; Lund, O; Laustsen, AH	Antibody Cross-Reactivity in Antivenom Research	TOXINS	English	Review	antivenom; cross-reactivity; cross-neutralization; high-density peptide microarray technology; antivenomics; snakebite envenoming; venom; toxins	B-CELL EPITOPES; SURFACE-PLASMON RESONANCE; SUB-SAHARAN AFRICA; SNAKE-VENOM; COMMERCIAL ANTIVENOMS; POLYVALENT ANTIVENOM; PRECLINICAL EFFICACY; AFFINITY MATURATION; PEPTIDE ARRAYS; SEA-SNAKE	Antivenom cross-reactivity has been investigated for decades to determine which antivenoms can be used to treat snakebite envenomings from different snake species. Traditionally, the methods used for analyzing cross-reactivity have been immunodiffusion, immunoblotting, enzyme-linked immunosorbent assay (ELISA), enzymatic assays, and in vivo neutralization studies. In recent years, new methods for…	lilej@dtu.dk; tpj24@cam.ac.uk; kdavidse@fredhutch.org; kamille1212@hotmail.com; andrea.martos.esteban@gmail.com; mikaelengmark@gmail.com; mr@bio.dtu.dk; lund@bioinformatics.dtu.dk; ahola@bio.dtu.dk	2072-6651	TOXINS	Toxins	OCT	2018	10	10			393	10.1016/j.arcped.2015.04.021	Koffi, N.R., Kouame, E.K., Yapo, Y.P., Irié-bi, G.S., Kouadio, K.S., N'da-Koffi, N.H.C.	55577034900;11240270300;55746904600;56695170600;56694774700;56695228700;	Viper bite at the external genitalia in a child [Morsure de vipère des organes génitaux chez un enfant]	2015	Archives de Pediatrie	22	8		865	867		2	https://www.scopus.com/inward/record.uri?eid=2-s2.0-84937967601&doi=10.1016%2fj.arcped.2015.04.021&partnerID=40&md5=f5ea452da539257a7b85ccaf096028c5	Article	Final		Scopus	2-s2.0-84937967601
10.1016/j.toxicon.2018.04.015	Calvete, JJ; Rodriguez, Y; Quesada-Bernat, S; Pla, D	Toxin-resolved antivenomics-guided assessment of the immunorecognition landscape of antivenoms	TOXICON	English	Article	Neglected tropical disease; Snakebite envenoming; Snake antivenom; Snake venomics; Third-generation antivenomics	PAPUA-NEW-GUINEA; GLAND TRANSCRIPTOME ANALYSIS; SUB-SAHARAN AFRICA; TOP-DOWN VENOMICS; ECHITAB-PLUS-ICP; SNAKE VENOMICS; POLYSPECIFIC ANTIVENOM; PRECLINICAL EFFICACY; CROSS-NEUTRALIZATION; SRI-LANKA	Snakebite envenoming represents a major issue in rural areas of tropical and subtropical regions across sub-Saharan Africa, South to Southeast Asia, Latin America and Oceania. Antivenoms constitute the only scientifically validated therapy for snakebite envenomings, provided they are safe, effective, affordable, accessible and administered appropriately. However, the lack of financial incentives …	jcalvete@ibv.csic.es; dpla@ibv.csic.es	0041-0101	TOXICON	Toxicon	JUN 15	2018	148		107	122		10.1016/j.biologicals.2014.10.003	Vargas, M., Segura, T., Villalta, M., Herrera, M., Gutiérrez, J.M., León, G.	34868990900;8851696200;35241486700;35240148500;34975051900;24338410700;	Purification of equine whole IgG snake antivenom by using an aqueous two phase system as a primary purification step	2015	Biologicals	43	1		37	46		8	https://www.scopus.com/inward/record.uri?eid=2-s2.0-84921479497&doi=10.1016%2fj.biologicals.2014.10.003&partnerID=40&md5=e5b0a21e1bb17610ea554cc920abe3f5	Article	Final		Scopus	2-s2.0-84921479497
10.1186/s40409-018-0176-5	Megale, AAA; Magnoli, FC; Kuniyoshi, AK; Iwai, LK; Tambourgi, DV; Portaro, FCV; da Silva, WD	Kn-Ba: a novel serine protease isolated from Bitis arietans snake venom with fibrinogenolytic and kinin-releasing activities	JOURNAL OF VENOMOUS ANIMALS AND TOXINS INCLUDING TROPICAL DISEASES	English	Article	Bitis arietans; Venom; Antivenom; Serine protease; Fibrinogenolytic; Kinin-releasing activity	THROMBIN-LIKE ENZYME; KALLIKREIN-LIKE ACTIVITY; AFRICAN PUFF ADDER; BOTHROPS-JARARACA; HEMORRHAGIC PRINCIPLES; CONVERTING-ENZYME; LYS-BRADYKININ; VIPEROUS SNAKE; PURIFICATION; PROTEINS	BackgroundBitis arietans is a venomous snake found in sub-Saharan Africa and in parts of Morocco and Saudi Arabia. The envenomation is characterized by local and systemic reactions including pain, blistering, edema and tissue damage, besides hemostatic and cardiovascular disturbances, which can cause death or permanent disabilities in its victims. However, the action mechanisms that provoke these…	angela.amadeu@butantan.gov.br; fernanda.portaro@butantan.gov.br	1678-9199	J VENOM ANIM TOXINS	J. Venom. Anim. Toxins Trop. Dis.	DEC 13	2018	24				38	10.1016/j.cbpc.2018.05.003	Coimbra, F.C.P., Dobson, J., Zdenek, C.N., op den Brouw, B., Hamilton, B., Debono, J., Masci, P., Frank, N., Ge, L., Kwok, H.F., Fry, B.G.	57200827596;56288642200;57188964544;57191828841;7202535206;55791542700;7003419674;57191612033;56006397500;57201409868;7103057816;	Does size matter? Venom proteomic and functional comparison between night adder species (Viperidae: Causus) with short and long venom glands	2018	Comparative Biochemistry and Physiology Part - C: Toxicology and Pharmacology	211			7	14		4	https://www.scopus.com/inward/record.uri?eid=2-s2.0-85048732914&doi=10.1016%2fj.cbpc.2018.05.003&partnerID=40&md5=d522cb0d15ab044175f3829a1fe3bfc6	Article	Final		Scopus	2-s2.0-85048732914
10.3390/toxins10100393	Ledsgaard, L; Jenkins, TP; Davidsen, K; Krause, KE; Martos-Esteban, A; Engmark, M; Andersen, MR; Lund, O; Laustsen, AH	Antibody Cross-Reactivity in Antivenom Research	TOXINS	English	Review	antivenom; cross-reactivity; cross-neutralization; high-density peptide microarray technology; antivenomics; snakebite envenoming; venom; toxins	B-CELL EPITOPES; SURFACE-PLASMON RESONANCE; SUB-SAHARAN AFRICA; SNAKE-VENOM; COMMERCIAL ANTIVENOMS; POLYVALENT ANTIVENOM; PRECLINICAL EFFICACY; AFFINITY MATURATION; PEPTIDE ARRAYS; SEA-SNAKE	Antivenom cross-reactivity has been investigated for decades to determine which antivenoms can be used to treat snakebite envenomings from different snake species. Traditionally, the methods used for analyzing cross-reactivity have been immunodiffusion, immunoblotting, enzyme-linked immunosorbent assay (ELISA), enzymatic assays, and in vivo neutralization studies. In recent years, new methods for…	lilej@dtu.dk; tpj24@cam.ac.uk; kdavidse@fredhutch.org; kamille1212@hotmail.com; andrea.martos.esteban@gmail.com; mikaelengmark@gmail.com; mr@bio.dtu.dk; lund@bioinformatics.dtu.dk; ahola@bio.dtu.dk	2072-6651	TOXINS	Toxins	OCT	2018	10	10			393	10.1016/j.hermed.2016.10.005	Dib, I., Angenot, L., Mihamou, A., Ziyyat, A., Tits, M.	56290173600;7004767780;23985880100;6603162989;7004503471;	Artemisia campestris L.: Ethnomedicinal, phytochemical and pharmacological review	2017	Journal of Herbal Medicine	7			1	10		8	https://www.scopus.com/inward/record.uri?eid=2-s2.0-85007453504&doi=10.1016%2fj.hermed.2016.10.005&partnerID=40&md5=a4ed24d5c1c59d51c265c43ff3bbba2d	Review	Final		Scopus	2-s2.0-85007453504
10.1016/j.toxicon.2018.08.018	Patra, A; Kalita, B; Mukherjee, AK	Assessment of quality, safety, and pre-clinical toxicity of an equine polyvalent anti-snake venom (Pan Africa): Determination of immunological cross-reactivity of antivenom against venom samples of Elapidae and Viperidae snakes of Africa	TOXICON	English	Article	Polyvalent antivenom; F(ab')(2) antivenom; Quality control of antivenom; Venom-specific antibody; Endotoxin level in antivenom; Compliment activation by antivenom	COBRA NAJA-NAJA; PROTEOMIC ANALYSIS; CLINICAL-MANIFESTATIONS; F(AB')(2) FRAGMENTS; NEUTRALIZATION; INDIA; PATHOPHYSIOLOGY; ANTIBODIES; LETHALITY; MECHANISM	Snakebite causes a large amount of morbidities and mortalities in Africa. The safety, efficacy, and homogeneity of anti-snake venoms are crucial for snakebite treatments to be effective with minimal adverse effects. We assessed the homogeneity of preparations of three different batches of Combipack snake venom antiserums (Pan Africa) [CSVAPA] by quantitatively analysing F(ab')(2), IgG, and other …	akm@tezu.ernet.in	0041-0101	TOXICON	Toxicon	OCT	2018	153		120	127		10.1016/j.ijcard.2011.10.013	Bahloul, M., Chaari, A., Dammak, H., Samet, M., Chtara, K., Chelly, H., Ben Hamida, C., Kallel, H., Bouaziz, M.	6602140751;9242015200;8666554100;25626435000;25626012100;6603422170;6603798252;35617605700;7004008304;	Pulmonary edema following scorpion envenomation: Mechanisms, clinical manifestations, diagnosis and treatment	2013	International Journal of Cardiology	162	2		86	91		42	https://www.scopus.com/inward/record.uri?eid=2-s2.0-84870656749&doi=10.1016%2fj.ijcard.2011.10.013&partnerID=40&md5=af11dd4cab8a8e56b46d75fba5aeff61	Review	Final		Scopus	2-s2.0-84870656749
10.1136/jramc-2017-000883	Wilkins, D; Burns, DS; Wilson, D; Warrell, DA; Lamb, LEM	Snakebites in Africa and Europe: a military perspective and update for contemporary operations	JOURNAL OF THE ROYAL ARMY MEDICAL CORPS	English	Review		RANDOMIZED COMPARATIVE TRIAL; ANTIVENOM VIPERATAB; ADVERSE-REACTIONS; BITES; ENVENOMATION; MANAGEMENT; VENOM; IMMOBILIZATION; COAGULOPATHY; PREVENTION	Snakebite envenoming is rare among military patients, with few cases reported in recent years. Increasingly, however, military operations are taking place in remote parts of Africa, which are inhabited by numerous species of venomous snake, and in Europe, where dangerous species exist but are less common. Bites from a venomous snake may prove fatal, and therefore military medics must be adequatel…	DrLucyLamb@gmail.com	0035-8665	J ROY ARMY MED CORPS	J. R. Army Med. Corps	SEP	2018	164	5	370	379		10.1016/j.inhe.2010.08.001	Habib, A.G., Abubakar, S.B.	35569541400;35117454100;	Factors affecting snakebite mortality in north-eastern Nigeria	2011	International Health	3	1		50	55		21	https://www.scopus.com/inward/record.uri?eid=2-s2.0-79952629662&doi=10.1016%2fj.inhe.2010.08.001&partnerID=40&md5=e1864d6bd9407abafd77ddb3545d68dd	Article	Final		Scopus	2-s2.0-79952629662
10.1016/j.cbpc.2018.05.003	Coimbra, FCP; Dobson, J; Zdenek, CN; op den Brouw, B; Hamilton, B; Debono, J; Masci, P; Frank, N; Ge, LL; Kwok, HF; Fry, BG	Does size matter? Venom proteomic and functional comparison between night adder species (Viperidae: Causus) with short and long venom glands	COMPARATIVE BIOCHEMISTRY AND PHYSIOLOGY C-TOXICOLOGY & PHARMACOLOGY	English	Article		SNAKE-VENOM; ECHIS-OCELLATUS; PROTEASES; DAMAGE; METALLOPROTEINASES; ANTIVENOM; WAGLER; SHIFTS	Night adders (Causus species within the Viperidae family) are amphibian specialists and a common source of snakebite in Africa. Some species are unique in that they have the longest venom glands of any viper, extending approximately 10% of the body length. Despite their potential medical importance and evolutionary novelty, their venom has received almost no research attention. In this study, ven…	bgfry@uq.edu.au	1532-0456	COMP BIOCHEM PHYS C	Comp. Biochem. Physiol. C-Toxicol. Pharmacol.	SEP	2018	211		7	14		10.1016/j.jemermed.2006.05.047	Khandelwal, G., Katz, K.D., Brooks, D.E., Gonzalez, S.M., Ulishney, C.D.	16021777400;7006591410;24342797200;56375656700;16023192800;	Naja kaouthia: Two cases of Asiatic cobra envenomations	2007	Journal of Emergency Medicine	32	2		171	174		11	https://www.scopus.com/inward/record.uri?eid=2-s2.0-33847333378&doi=10.1016%2fj.jemermed.2006.05.047&partnerID=40&md5=393d6ab6589e447f97ade5a7ee73c641	Article	Final		Scopus	2-s2.0-33847333378
10.1016/j.toxicon.2018.05.001	Williams, DJ; Habib, AG; Warrell, DA	Clinical studies of the effectiveness and safety of antivenoms	TOXICON	English	Article	Antivenom; Pre-clinical testing; Clinical trials; Placebo control; Ethical considerations; Adverse reactions; Randomized controlled trials; Blinding; Post-marketing surveillance	RANDOMIZED COMPARATIVE TRIAL; DOSE-ESCALATION DESIGN; OCELLATUS SNAKE BITE; CAPRYLIC-ACID; DOUBLE-BLIND; SAO-PAULO; BOTHROPS; PLACEBO; AFRICA; IGG	In the 1890s, hyperimmune sera proved effective in animals against challenge by the snake venom against which they had been raised. They were first used, apparently successfully, in a human patient in about 1895. Since then, antivenoms have become accepted as the only reliable specific treatment for snake-bite envenoming. Despite decades of accumulated clinical experience and a number of publishe…	david.williams@unimelb.edu.au; abdulrazaq_habib@yahoo.co.uk; david.warrell@ndm.ox.ac.uk	0041-0101	TOXICON	Toxicon	AUG	2018	150		1	10		10.1016/j.jep.2014.09.027	Molander, M., Nielsen, L., Søgaard, Sø., Staerk, D., Rønsted, N., Diallo, D., Chifundera, K.Z., Van Staden, J., Jäger, A.K.	54886444400;7202609187;55507557900;6701630838;6602333314;7005160497;6603306818;55944440700;7102884165;	Hyaluronidase, phospholipase A&lt;inf&gt;2&lt;/inf&gt; and protease inhibitory activity of plants used in traditional treatment of snakebite-induced tissue necrosis in Mali, DR Congo and South Africa	2014	Journal of Ethnopharmacology	157			171	180		17	https://www.scopus.com/inward/record.uri?eid=2-s2.0-84908013211&doi=10.1016%2fj.jep.2014.09.027&partnerID=40&md5=606e424ee01463316841614ecfa01586	Article	Final		Scopus	2-s2.0-84908013211
10.1016/j.toxicon.2018.05.009	Habib, AG; Brown, NI	The snakebite problem and antivenom crisis from a health-economic perspective	TOXICON	English	Article	Snakebite; Healthcare; Economic; Antivenom; Cost-effectiveness; Socioeconomic; Neglected tropical disease; DALY	ADVERSE-REACTIONS; BITE; STRATEGIES; DELIVERY; AFRICA; COST	The scourge of snakebite has been well documented but largely ignored by the global health community for several decades, especially the role that economics has played in causing and exacerbating this crisis. Every year millions of people in low and middle-income countries face death, disability and disadvantage from snakebite envenoming (SBE) without access to appropriate treatment. Health-econo…	nibrown@cantab.net	0041-0101	TOXICON	Toxicon	AUG	2018	150		115	123		10.1016/j.jprot.2009.01.008	Gutiérrez, J.M., Lomonte, B., León, G., Alape-Girón, A., Flores-Díaz, M., Sanz, L., Angulo, Y., Calvete, J.J.	34975051900;7005342903;24338410700;7003670042;6603203425;7005418464;6701340708;26643263500;	Snake venomics and antivenomics: Proteomic tools in the design and control of antivenoms for the treatment of snakebite envenoming	2009	Journal of Proteomics	72	2		165	182		130	https://www.scopus.com/inward/record.uri?eid=2-s2.0-60149098025&doi=10.1016%2fj.jprot.2009.01.008&partnerID=40&md5=590939f87a8b633706cf6273a218fc10	Review	Final		Scopus	2-s2.0-60149098025
10.1016/j.toxicon.2018.04.015	Calvete, JJ; Rodriguez, Y; Quesada-Bernat, S; Pla, D	Toxin-resolved antivenomics-guided assessment of the immunorecognition landscape of antivenoms	TOXICON	English	Article	Neglected tropical disease; Snakebite envenoming; Snake antivenom; Snake venomics; Third-generation antivenomics	PAPUA-NEW-GUINEA; GLAND TRANSCRIPTOME ANALYSIS; SUB-SAHARAN AFRICA; TOP-DOWN VENOMICS; ECHITAB-PLUS-ICP; SNAKE VENOMICS; POLYSPECIFIC ANTIVENOM; PRECLINICAL EFFICACY; CROSS-NEUTRALIZATION; SRI-LANKA	Snakebite envenoming represents a major issue in rural areas of tropical and subtropical regions across sub-Saharan Africa, South to Southeast Asia, Latin America and Oceania. Antivenoms constitute the only scientifically validated therapy for snakebite envenomings, provided they are safe, effective, affordable, accessible and administered appropriately. However, the lack of financial incentives …	jcalvete@ibv.csic.es; dpla@ibv.csic.es	0041-0101	TOXICON	Toxicon	JUN 15	2018	148		107	122		10.1016/j.jprot.2011.05.027	Williams, D.J., Gutiérrez, J.-M., Calvete, J.J., Wüster, W., Ratanabanangkoon, K., Paiva, O., Brown, N.I., Casewell, N.R., Harrison, R.A., Rowley, P.D., O'Shea, M., Jensen, S.D., Winkel, K.D., Warrell, D.A.	55737569100;34975051900;26643263500;7003445493;7004082532;23668303000;26659919100;35219637700;7403906852;7102942111;23668663100;7401855232;7004089430;7102334232;	Ending the drought: New strategies for improving the flow of affordable, effective antivenoms in Asia and Africa	2011	Journal of Proteomics	74	9		1735	1767		113	https://www.scopus.com/inward/record.uri?eid=2-s2.0-80051670140&doi=10.1016%2fj.jprot.2011.05.027&partnerID=40&md5=46c6d33f38201eaceaa658e59176a7f3	Review	Final		Scopus	2-s2.0-80051670140
10.1016/j.jprot.2018.04.007	Sanchez, A; Herrera, M; Villalta, M; Solano, D; Segura, A; Lomonte, B; Gutierrez, JM; Leon, G; Vargas, M	Proteomic and toxinological characterization of the venom of the South African Ringhals cobra Hemachatus haemachatus	JOURNAL OF PROTEOMICS	English	Article	Hemachatus haemachatus; Venomics; Ringhals; Three-finger toxins; Phospholipase A(2); Snake venom	RELATIVELY NONTOXIC PHOSPHOLIPASE-A2; NIGRICOLLIS SNAKE-VENOM; AMINO-ACID-SEQUENCES; HEMEXTIN-AB-COMPLEX; NAJA-NIGRICOLLIS; TOXIC PHOSPHOLIPASE-A2; CHEMICAL-MODIFICATION; ELAPID SNAKE; PROTEINS; NEUTRALIZATION	The protein composition and toxinological profile of the venom of the African spitting elapid Hemachatus haemachatus (Ringhals) were characterized by bottom-up proteomics and functional in vitro and in vivo assays. Venom is composed of abundant three-finger toxins (3FTxs; 63.3%), followed by phospholipases A(2) (PLA(2)s; 22.8%), snake venom metalloproteinases (SVMPs; 7.1%), cysteine-rich secretor…	mariangela.vargasarroyo@ucr.ac.cr	1874-3919	J PROTEOMICS	J. Proteomics	JUN 15	2018	181		104	117		10.1016/j.jprot.2012.02.021	Fahmi, L., Makran, B., Pla, D., Sanz, L., Oukkache, N., Lkhider, M., Harrison, R.A., Ghalim, N., Calvete, J.J.	55061369900;55062206700;23025743900;7005418464;23482761700;6506389547;7403906852;55407682700;26643263500;	Venomics and antivenomics profiles of North African Cerastes cerastes and C. vipera populations reveals a potentially important therapeutic weakness	2012	Journal of Proteomics	75	8		2442	2453		29	https://www.scopus.com/inward/record.uri?eid=2-s2.0-84859268403&doi=10.1016%2fj.jprot.2012.02.021&partnerID=40&md5=ff278d054cea4ffb5e2a83f0dbb1fc0d	Article	Final		Scopus	2-s2.0-84859268403
10.1016/j.toxicon.2018.04.013	de Oliveira, PRS; de Franca, FS; Boas, IMV; da Rocha, MMT; Sant'Anna, SS; Bastos, MD; Tambourgi, DV	Snake venoms from Angola: Intra-specific variations and immunogenicity	TOXICON	English	Article	Naja nigricollis; Bitis arietans; Bitis gabonica; Angolan snake venoms; Intra-specific variations; Gender; Geographic distribution; Immunogenicity	NAJA-NIGRICOLLIS; SPITTING COBRA; AFRICA; BITE	Snakebite is a public health problem in many countries of world. These accidents are considered a Neglected Tropical Disease and are responsible for a high morbidity and mortality index in the South and Southeast Asia and Sub-Saharan Africa. Angolan snake venoms are poorly investigated and no specific antivenom against them is available in the country. Thus, the aim of this study was to evaluate …	denise.tambourgi@butantan.gov.br	0041-0101	TOXICON	Toxicon	JUN 15	2018	148		85	94		10.1016/j.jprot.2015.02.002	Laustsen, A.H., Lomonte, B., Lohse, B., Fernández, J., Gutiérrez, J.M.	56536864800;7005342903;8715001400;55317962700;34975051900;	Unveiling the nature of black mamba (Dendroaspis polylepis) venom through venomics and antivenom immunoprofiling: Identification of key toxin targets for antivenom development	2015	Journal of Proteomics	119			126	142		44	https://www.scopus.com/inward/record.uri?eid=2-s2.0-84924029083&doi=10.1016%2fj.jprot.2015.02.002&partnerID=40&md5=551a78f15e2e618fdf8a79d429ae8c90	Article	Final		Scopus	2-s2.0-84924029083
10.1016/j.tjem.2018.04.003	Min, YG; Ham, SH; Jung, YS; Choi, S	Gaboon viper envenomation: An unexpected injury by non-indigenous snake in South Korea	TURKISH JOURNAL OF EMERGENCY MEDICINE	English	Article	Snake bites; Antivenins; Viperidae; Animals; Exotic	BITIS-GABONICA; CROSS-NEUTRALIZATION; ANTIVENOM; VENOM	In recent years, various kinds of non-indigenous snakes have become popular as domestic pets globally. If the snake is highly venomous, this would be a potentially life-threatening emergency for breeders. In such a case, the specific antidote should be administered immediately for saving the life. "Salmusa" genus (e.g. Gloydius genus) is a representative indigenous venomous snake in South Korea. …	avenue59@ajou.ac.kr	2452-2473	TURK J EMERG MED	Turk. J. Emerg. Med.	JUN	2018	18	2	75	77		10.1016/j.jprot.2016.02.003	Lauridsen, L.P., Laustsen, A.H., Lomonte, B., Gutiérrez, J.M.	57125960400;56536864800;7005342903;34975051900;	Toxicovenomics and antivenom profiling of the Eastern green mamba snake (Dendroaspis angusticeps)	2016	Journal of Proteomics	136			248	261		29	https://www.scopus.com/inward/record.uri?eid=2-s2.0-84959326064&doi=10.1016%2fj.jprot.2016.02.003&partnerID=40&md5=6a2b646a12e456f2e7a86d2b0b4ac9bd	Article	Final		Scopus	2-s2.0-84959326064
10.1186/s40409-018-0151-1	Benjamin, JM; Chippaux, JP; Sambo, BT; Massougbodji, A	Delayed double reading of whole blood clotting test (WBCT) results at 20 and 30 minutes enhances diagnosis and treatment of viper envenomation	JOURNAL OF VENOMOUS ANIMALS AND TOXINS INCLUDING TROPICAL DISEASES	English	Article	Africa; Snakebite; Echis; Envenomation; Whole blood clotting test; WBCT; Venom-induced consumption coagulopathy; Carpet viper; Saw-scaled viper	INTRAVENOUS CATHETER; EQUINE ANTIVENOM; BITES; VENIPUNCTURE; NIGERIA; TRIAL; SNAKEBITES; VALUES; BENIN	Background: The whole blood clotting test (WBCT) is a simple test of coagulation that is often used in the assessment, diagnosis, and therapeutic monitoring of snakebite patients in sub-Saharan Africa. WBCT requires only a clean glass tube and several milliliters of venous blood and is ideal for use in poorly equipped health centers throughout the rural areas where 95% of snakebites occur. Howeve…	jordanbenj@gmail.com	1678-9199	J VENOM ANIM TOXINS	J. Venom. Anim. Toxins Trop. Dis.	MAY 16	2018	24				14	10.1016/j.jprot.2016.08.024	Lauridsen, L.P., Laustsen, A.H., Lomonte, B., Gutiérrez, J.M.	57125960400;56536864800;7005342903;34975051900;	Exploring the venom of the forest cobra snake: Toxicovenomics and antivenom profiling of Naja melanoleuca	2017	Journal of Proteomics	150			98	108		30	https://www.scopus.com/inward/record.uri?eid=2-s2.0-84986556449&doi=10.1016%2fj.jprot.2016.08.024&partnerID=40&md5=516643b13469444acd634482ff301a06	Article	Final		Scopus	2-s2.0-84986556449
10.1016/j.toxlet.2018.02.020	Oulion, B; Dobson, JS; Zdenek, CN; Arbuckle, K; Lister, C; Coimbra, FCP; op den Brouw, B; Debono, J; Rogalski, A; Violette, A; Fourmy, R; Frank, N; Fry, BG	Factor X activating Atractaspis snake venoms and the relative coagulotoxicity neutralising efficacy of African antivenoms	TOXICOLOGY LETTERS	English	Article	Venom; Antivenom; Coagulopathy; Thrombin; Fibrinogen; Snake	THROMBIN-LIKE ACTIVITY; RUSSELLS VIPER VENOM; CARBON-MONOXIDE; BURROWING ASP; PLASMATIC COAGULATION; BLOOD-COAGULATION; BITIS-ARIETANS; DEGRADATION; ENDOTHELIN; BOOMSLANG	Atractaspis snake species are enigmatic in their natural history, and venom effects are correspondingly poorly described. Clinical reports are scarce but bites have been described as causing severe hypertension, profound local tissue damage leading to amputation, and deaths are on record. Clinical descriptions have largely concentrated upon tissue effects, and research efforts have focused upon t…	bgfry@uq.edu.au	0378-4274	TOXICOL LETT	Toxicol. Lett.	MAY 15	2018	288		119	128		10.1016/j.jprot.2017.08.016	Ainsworth, S., Petras, D., Engmark, M., Süssmuth, R.D., Whiteley, G., Albulescu, L.-O., Kazandjian, T.D., Wagstaff, S.C., Rowley, P., Wüster, W., Dorrestein, P.C., Arias, A.S., Gutiérrez, J.M., Harrison, R.A., Casewell, N.R., Calvete, J.J.	7004995783;35311700800;56705505100;7005902876;55502376900;57195528770;57195523872;8720604000;7102942111;7003445493;8644051700;57189728396;57207967918;7403906852;35219637700;26643263500;	The medical threat of mamba envenoming in sub-Saharan Africa revealed by genus-wide analysis of venom composition, toxicity and antivenomics profiling of available antivenoms	2018	Journal of Proteomics	172			173	189		15	https://www.scopus.com/inward/record.uri?eid=2-s2.0-85028583190&doi=10.1016%2fj.jprot.2017.08.016&partnerID=40&md5=51f1b1b6220a5b2e0b960d0281f4591c	Article	Final		Scopus	2-s2.0-85028583190
10.1097/MBC.0000000000000702	Larreche, S; Jean, FX; Benois, A; Mayet, A; Bousquet, A; Vedy, S; Clapson, P; Dehan, C; Rapp, C; Kaiser, E; Merens, A; Mion, G; Martinaud, C	Thromboelastographic study of the snakebite-related coagulopathy in Djibouti	BLOOD COAGULATION & FIBRINOLYSIS	English	Article	antivenom; Bitis spp.; consumption; Echis spp.; envenomation; hyperfibrinolysis; thromboelastography	VIPER ECHIS-CARINATUS; COMPUTERIZED THROMBOELASTOGRAPHY; BLOOD-COAGULATION; VENOM; BITE; ENVENOMATION; FIBRINOLYSIS; MANAGEMENT; ANTIVENOM; PLASMA	Hemostasis disorders are one of the major clinical conditions of snakebites and are because of mechanisms which may disrupt vessels, platelets, clotting factors and fibrinolysis. Thromboelastography (TEG) could help to understand these effects in the clinical practice. A retrospective study reports a series of patients presenting a snakebite-related coagulopathy, treated with antivenom and monito…	slarreche@hotmail.fr	0957-5235	BLOOD COAGUL FIBRIN	Blood Coagul. Fibrinolysis	MAR	2018	29	2	196	204		10.1016/j.jprot.2018.04.007	Sánchez, A., Herrera, M., Villalta, M., Solano, D., Segura, Á., Lomonte, B., Gutiérrez, J.M., León, G., Vargas, M.	56912717500;57192659017;35241486700;55235852400;8851696200;7005342903;57207967918;24338410700;34868990900;	Proteomic and toxinological characterization of the venom of the South African Ringhals cobra Hemachatus haemachatus	2018	Journal of Proteomics	181			104	117		3	https://www.scopus.com/inward/record.uri?eid=2-s2.0-85045733106&doi=10.1016%2fj.jprot.2018.04.007&partnerID=40&md5=1c31a55e9b9a851a59386013d7ad7d2e	Article	Final		Scopus	2-s2.0-85045733106
10.1016/j.jep.2017.11.002	Felix-Silva, J; Gomes, JAS; Fernandes, JM; Moura, AKC; Menezes, YAS; Santos, ECG; Tambourgi, DV; Silva, AA; Zucolotto, SM; Fernandes-Pedrosa, MF	Comparison of two Jatropha species (Euphorbiaceae) used popularly to treat snakebites in Northeastern Brazil: Chemical profile, inhibitory activity against Bothrops erythromelas venom and antibacterial activity	JOURNAL OF ETHNOPHARMACOLOGY	English	Article	Euphorbiaceae; Jatropha gossypiifolia; Jatropha mollissima; Bothrops erythromelas; Antiophidic activity; Antibacterial activity; Northeastern Brazil folk medicine; Flavonoids	MEDICINAL-PLANTS; ANTIOXIDANT ACTIVITIES; NEUTROPHIL MIGRATION; INFLAMMATION; ANTIVENOM; EXTRACT; VITEXIN; LEAVES	ETHNOPHARMACOLOGICAL RELEVANCE: Jatropha species (Euphorbiaceae) are largely used in traditional medicine to treat different pathologies in Africa, Asia and Latin America. In Northeastern Brazilian folk medicine, several Jatropha species, such as Jatropha gossypiifolia L. and Jatropha mollissima (Pohl) Baill., are indistinctly used to treat snakebites. AIM OF THE STUDY: To compare two of the Braz…	julianafelix_m@outlook.com; jacyta@hotmail.com; fernandesjm@outlook.com; angelacunha311@gmail.com; yamaraarruda@gmail.com; elizabethcgsantos@gmail.com; denise.tambourgi@butantan.gov.br; arnobiosilva@gmail.com; szucolotto@hotmail.com; mpedrosa@ufrnct.br	0378-8741	J ETHNOPHARMACOL	J. Ethnopharmacol.	MAR 1	2018	213		12	20		10.1016/j.jprot.2018.09.019	Whiteley, G., Casewell, N.R., Pla, D., Quesada-Bernat, S., Logan, R.A.E., Bolton, F.M.S., Wagstaff, S.C., Gutiérrez, J.M., Calvete, J.J., Harrison, R.A.	55502376900;35219637700;23025743900;57190165815;57190165009;56038661000;8720604000;57207967918;26643263500;7403906852;	Defining the pathogenic threat of envenoming by South African shield-nosed and coral snakes (genus Aspidelaps), and revealing the likely efficacy of available antivenom	2019	Journal of Proteomics	198			186	198		3	https://www.scopus.com/inward/record.uri?eid=2-s2.0-85054437916&doi=10.1016%2fj.jprot.2018.09.019&partnerID=40&md5=909394ff18ba64c6f262b6feeeec1949	Article	Final		Scopus	2-s2.0-85054437916
10.1016/j.jprot.2017.08.016	Ainsworth, S; Petras, D; Engmark, M; Sussmuth, RD; Whiteley, G; Albulescu, LO; Kazandjian, TD; Wagstaff, SC; Rowley, P; Wuster, W; Dorrestein, PC; Arias, AS; Gutierrez, JM; Harrison, RA; Casewell, NR; Calvete, JJ	The medical threat of mamba envenoming in sub-Saharan Africa revealed by genus-wide analysis of venom composition, toxicity and antivenomics profiling of available antivenoms	JOURNAL OF PROTEOMICS	English	Article	Genus Dendroaspis; Mamba phylogeny reconstruction; Top-down snake venomics; Venom gland transcriptome; Venom toxicity; Genus-wide antivenomics; Sub-Saharan antivenoms	AMINO-ACID-SEQUENCE; DENDROASPIS-JAMESONI-KAIMOSAE; SNAKE-VENOM; BLACK MAMBA; GREEN MAMBA; TOP-DOWN; ECHIS OCELLATUS; SOFTWARE TOOL; TOXIN TARGETS; CARPET VIPER	Mambas (genus Dendroaspis) are among the most feared of the medically important elapid snakes found in sub-Saharan Africa, but many facets of their biology, including the diversity of venom composition, remain relatively understudied. Here, we present a reconstruction of mamba phylogeny, alongside genus-wide venom gland transcriptomic and high-resolution top-down venomic analyses. Whereas the gre…	Nicholas.Casewell@lstmed.ac.uk; jcalvete@ibv.csic.es	1874-3919	J PROTEOMICS	J. Proteomics	FEB 10	2018	172		173	189		10.1016/j.jtcme.2015.03.007	Hasan, M.N., Azam, N.K., Ahmed, M.N., Hirashima, A.	57201884159;35974750600;37003561100;7005750922;	A randomized ethnomedicinal survey of snakebite treatment in southwestern parts of Bangladesh	2016	Journal of Traditional and Complementary Medicine	6	4		337	342		7	https://www.scopus.com/inward/record.uri?eid=2-s2.0-84992214343&doi=10.1016%2fj.jtcme.2015.03.007&partnerID=40&md5=e93f2c909d81210095c0a5c4119465d7	Article	Final	Open Access	Scopus	2-s2.0-84992214343
10.26873/SVR-669-2018	Nasser, MM; Diab, AA; Ibrahim, SSA; El-Said, AL; Mohallal, EME; El-Dahmy, SI	THE AMELIORATIVE EFFECT OF ALKANNA ORIENTALIS EXTRACT AGAINST CERASTES CERASTES VENOM HEPATIC AND HEMATOLOGICAL TOXICITY	SLOVENIAN VETERINARY RESEARCH	English	Article; Proceedings Paper	Cerastes cerastes; Alkanna orientalis; Boraginaceae family; venom toxicity; haematological effect	SNAKE-VENOM; FATTY-ACIDS; ROSMARINIC ACID; SERUM; A(2); NEUTRALIZATION; HYALURONIDASE; COAGULOPATHY; INHIBITION; DRUGS	Cerastes cerastes is the most abundant venomous snakes of the North Africa, envenoming by it inflicts local tissue damage, hemorrhage and causing severe systemic toxicity that usually lead to victim death. Therefore, the present study aimed to evaluate the toxicity of Cerastes cerastes venom on male albino rats and the ameliorative and prophylaxis role of Alkanna orientalis extract against venom …	nasser_mahmoud55@yahoo.com	1580-4003	SLOV VET RES	Slov. Vet. Res.		2018	55		415	425		10.1016/j.lpm.2010.05.018	Darsonval, A., Boels, D., Clerc, M.-A., De Haro, L., Penot-Ragon, C., Moal, F., Quistinic, P., Lourdais, O., Harry, P.	36198035900;36006972300;7102736147;7006838878;6602754545;6602973514;36198834600;6604086638;7003837753;	Creation and organization of an antivenomous serum bank in France [Création et organisation d'une banque des sérums antivenimeux en France]	2010	Presse Medicale	39	9		865	870		6	https://www.scopus.com/inward/record.uri?eid=2-s2.0-77956892572&doi=10.1016%2fj.lpm.2010.05.018&partnerID=40&md5=c771fd4dffd83b721b075f74fb3db519	Short Survey	Final		Scopus	2-s2.0-77956892572
10.1684/mst.2017.0743	Alaoui, H; Aissaoui, Y; Zoubir, M; Boughalem, M	The antivenom efficacy against a viper bite without medical treatment for 3 days: a case report	MEDECINE ET SANTE TROPICALES	French	Article	viper bite; antivenom; time of treatment		Snakebites can be deadly, depending on the course of extremely serious hemorrhagic complications in the absence of antivenom, which remains the only specific and effective treatment, if it is introduced in time. We report the case of a young patient of 18 years, bitten by a snake and receiving only tradition care until admission to intensive care 3 days later, with advanced bleeding and inflammat…	hassan_alaoui2007@hotmail.com	2261-3684	MED SANTE TROP	Med. Sante Trop.	JAN-MAR	2018	28	1	109	111		10.1016/j.pratan.2010.07.010	Larréché, S., Boucau, C., Erauso, T., Mion, G.	21739718000;25521188000;36456882700;7004002989;	Severe ophidian envenomations [Envenimations ophidiennes graves]	2010	Praticien en Anesthesie Reanimation	14	4		254	263		8	https://www.scopus.com/inward/record.uri?eid=2-s2.0-78049240394&doi=10.1016%2fj.pratan.2010.07.010&partnerID=40&md5=bc20f40d4538efa1666cc3fb51b4de17	Article	Final		Scopus	2-s2.0-78049240394
10.1016/j.wem.2018.06.005	Curran-Sills, G; Kroeker, J	Venomous Snakebites in Canada: A National Review of Patient Epidemiology and Antivenom Usage	WILDERNESS & ENVIRONMENTAL MEDICINE	English	Review	pit viper; envenomation; cost analysis; health resources	UNITED-STATES; FAB ANTIVENOM; ENVENOMATION; MULTICENTER; F(AB')(2); TRIAL	Introduction-There are 3 pit viper species in Canada. Limited Canadian literature exists on the epidemiology of venomous snakebites and the treatment patterns with antivenom. This study described the epidemiology, the utilization of antivenom, and estimated expenditures due to forfeited antivenom for pit viper envenomations in Canada. Methods-A retrospective review of the Health Canada Special Ac…	gwynn.curran.sills@utoronto.ca	1080-6032	WILD ENVIRON MED	Wildern. Environ. Med.	DEC	2018	29	4	437	445		10.1016/j.tjem.2018.04.003	Min, Y.G., Ham, S.H., Jung, Y.S., Choi, S.	24401424000;57201792686;57203348589;35214388300;	Gaboon viper envenomation: An unexpected injury by non-indigenous snake in South Korea	2018	Turkish Journal of Emergency Medicine	18	2		75	77			https://www.scopus.com/inward/record.uri?eid=2-s2.0-85046139958&doi=10.1016%2fj.tjem.2018.04.003&partnerID=40&md5=ab505b958678683ff4e9aed45977fbb9	Article	Final	Open Access	Scopus	2-s2.0-85046139958
10.1016/j.cbpc.2017.10.008	Dobson, J; Yang, DC; op den Brouw, B; Cochran, C; Huynh, T; Kurrupu, S; Sanchez, EE; Massey, DJ; Baumann, K; Jackson, TNW; Nouwens, A; Josh, P; Neri-Castro, E; Alagon, A; Hodgson, WC; Fry, BG	Rattling the border wall: Pathophysiological implications of functional and proteomic venom variation between Mexican and US subspecies of the desert rattlesnake Crotalus scutulatus	COMPARATIVE BIOCHEMISTRY AND PHYSIOLOGY C-TOXICOLOGY & PHARMACOLOGY	English	Article		ARGININE ESTER HYDROLASES; MOJAVE RATTLESNAKE; SNAKE-VENOMS; SISTRURUS RATTLESNAKES; GEOGRAPHICAL VARIATION; TOXIN; PHOSPHOLIPASES-A2; EVOLUTIONARY; POPULATIONS; ARIZONA	While some US populations of the Mohave rattlesnake (Crotalus scutulatus scutulatus) are infamous for being potently neurotoxic, the Mexican subspecies C. s. salvini (Huamantlan rattlesnake) has been largely unstudied beyond crude lethality testing upon mice. In this study we show that at least some populations of this snake are as potently neurotoxic as its northern cousin. Testing of the Mexica…	bgfry@uq.edu.au	1532-0456	COMP BIOCHEM PHYS C	Comp. Biochem. Physiol. C-Toxicol. Pharmacol.	FEB	2018	205		62	69		10.1016/j.toxac.2018.12.008	Lam, A., Cabral, M., Touré, A., Ba, F., Camara, B., Kane, O., Fall, M., Diouf, A., Chippaux, J.-P.	57169669300;54939330300;57206511474;57205512137;57169977000;57202659306;24080412600;23768197200;7102237974;	Evaluation of the efficacy and tolerance of Inoserp ® Panafricain in Senegal [Évaluation de l'efficacité et la tolérance de Inoserp ® Panafricain au Sénégal]	2019	Toxicologie Analytique et Clinique	31	1		18	29			https://www.scopus.com/inward/record.uri?eid=2-s2.0-85060344712&doi=10.1016%2fj.toxac.2018.12.008&partnerID=40&md5=102af7480696fe35b13fab5a985e70c3	Article	Final		Scopus	2-s2.0-85060344712
10.1016/j.jprot.2018.05.003	Faisal, T; Tan, KY; Sim, SM; Quraishi, N; Tan, NH; Tan, CH	Proteomics, functional characterization and antivenom neutralization of the venom of Pakistani Russell's viper (Daboia russelii) from the wild	JOURNAL OF PROTEOMICS	English	Article	Daboia russelii sochureki; Venomics; Procoagulant; Western Russell's viper; ED50; Potency	X ACTIVATING ENZYME; COBRA NAJA-NAJA; CROSS-NEUTRALIZATION; SRI-LANKA; GEOGRAPHICAL VARIATION; HYDROPHIS-SCHISTOSUS; PHOSPHOLIPASE A(2); SPECTACLED COBRA; EASTERN INDIA; SNAKE-VENOMS	The venom proteome of wild Pakistani Russell's viper (Daboia russelii) was investigated through nano-ESI-LCMS/MS of the reverse-phase HPLC fractions. A total of 54 venom proteins were identified and clustered into 11 protein families. Phospholipase A(2) (PLA(2), 63.8%) and Kunitz-type serine protease inhibitor (KSPI, 16.0%) were most abundant, followed by snake venom serine protease (SVSP, 5.5%, …	kytan_kae@um.edu.my; tanch@um.edu.my	1874-3919	J PROTEOMICS	J. Proteomics	JUL 15	2018	183		1	13		10.1016/j.toxicon.2003.11.019	Blaylock, R.	7005148354;	Epidemiology of snakebite in Eshowe, KwaZulu-Natal, South Africa	2004	Toxicon	43	2		159	166		28	https://www.scopus.com/inward/record.uri?eid=2-s2.0-1442310969&doi=10.1016%2fj.toxicon.2003.11.019&partnerID=40&md5=4f973ab98ae180bf8f85225e78820c0a	Article	Final		Scopus	2-s2.0-1442310969
10.1016/j.jprot.2017.12.012	Wong, KY; Tan, CH; Tan, KY; Quraishi, NH; Tan, NH	Elucidating the biogeographical variation of the venom of Naja naja (spectacled cobra) from Pakistan through a venom-decomplexing proteomic study	JOURNAL OF PROTEOMICS	English	Article	Pakistani Naja naja; Venom proteome; Geographical variation; Three-finger toxins; Alpha-neurotoxin	HYDROPHIS-SCHISTOSUS; CROSS-NEUTRALIZATION; BUNGARUS-CAERULEUS; SEA-SNAKE; PIT VIPER; SRI-LANKA; ANTIVENOM; INDIA; KAOUTHIA; ATRA	Naja naja is a medically important species that is distributed widely in South Asia. Its venom lethality and neutralization profile have been reported to vary markedly, but the understanding of this phenomenon has been limited without a comprehensive venom profile for the Pakistani N. naja. This study set to investigate the venom proteome of Pakistani N. naja applying reverse-phase HPLC, SDS-PAGE…	tanch@um.edu.my	1874-3919	J PROTEOMICS	J. Proteomics	MAR 20	2018	175		156	173		10.1016/j.toxicon.2005.03.004	Chippaux, J.-P., Stock, R.P., Alagón, A.	7102237974;7102081716;7003311011;	Report of the 2nd International Conference on Envenomations in Africa (Deuxième Colloque International sur les Envenimations en Afrique)	2005	Toxicon	46	1		115	118		7	https://www.scopus.com/inward/record.uri?eid=2-s2.0-20444464925&doi=10.1016%2fj.toxicon.2005.03.004&partnerID=40&md5=93e17f29d0f8b4e058c4f301b955ba87	Conference Paper	Final		Scopus	2-s2.0-20444464925
10.1371/journal.pntd.0005969	Harrison, RA; Oluoch, GO; Ainsworth, S; Alsolaiss, J; Bolton, F; Arias, AS; Gutierrez, JM; Rowley, P; Kalya, S; Ozwara, H; Casewell, NR	Preclinical antivenom-efficacy testing reveals potentially disturbing deficiencies of snakebite treatment capability in East Africa	PLOS NEGLECTED TROPICAL DISEASES	English	Article		BITE	Background Antivenom is the treatment of choice for snakebite, which annually kills an estimated 32,000 people in sub-Saharan Africa and leaves approximately 100,000 survivors with permanent physical disabilities that exert a considerable socioeconomic burden. Over the past two decades, the high costs of the most polyspecifically-effective antivenoms have sequentially reduced demand, commercial m…	Robert.Harrison@lstmed.ac.uk	1935-2735	PLOS NEGLECT TROP D	Plos Neglect. Trop. Dis.	OCT	2017	11	10			e0005969	10.1016/j.toxicon.2008.09.002	Ramos-Cerrillo, B., de Roodt, A.R., Chippaux, J.-P., Olguín, L., Casasola, A., Guzmán, G., Paniagua-Solís, J., Alagón, A., Stock, R.P.	6506406735;7004309442;7102237974;25522293300;25521106500;56276174000;6506554842;7003311011;7102081716;	Characterization of a new polyvalent antivenom (Antivipmyn® Africa) against African vipers and elapids	2008	Toxicon	52	8		881	888		48	https://www.scopus.com/inward/record.uri?eid=2-s2.0-56949091292&doi=10.1016%2fj.toxicon.2008.09.002&partnerID=40&md5=cba32133ff8e224f19487c3eeff55bd9	Article	Final		Scopus	2-s2.0-56949091292
10.1016/j.toxicon.2017.05.012	Tanwar, PD; Ghorui, SK; Kochar, SK; Singh, R; Patil, NV	Production and preclinical assessment of camelid immunoglobulins against Echis sochureki venom from desert of Rajasthan, India	TOXICON	English	Article	Camelid antivenom; Echis c. sochureki; Lethal dose; Preclinical study	DABOIA-RUSSELII-RUSSELII; CAPRYLIC-ACID; SNAKE-VENOM; CARPET VIPER; WEST-AFRICA; ANTIVENOM; NEUTRALIZATION; IGG; EFFICACY; TRIAL	Snakebite is a significant cause of death and disability in subsistent farming populations of rural India. Antivenom is the most effective treatment of envenoming and is manufactured from IgG of venom immunised horses. Because of complex fiscal reasons, the production, testing and delivery of anti venoms designed to treat envenoming by the most medically-important snakes in the region has been qu…	drpdtanwar@gmail.com	0041-0101	TOXICON	Toxicon	AUG	2017	134		1	5		10.1016/j.toxicon.2009.04.019	Wagner, P., Townsend, E., Barej, M., Rödder, D., Spawls, S.	24345759800;35182027900;35180980200;24468909800;14826220900;	First record of human envenomation by Atractaspis congica Peters, 1877 (Squamata: Atractaspididae)	2009	Toxicon	54	3		368	372		3	https://www.scopus.com/inward/record.uri?eid=2-s2.0-67649413038&doi=10.1016%2fj.toxicon.2009.04.019&partnerID=40&md5=29a51220fae50b1e83afcd31b7633e63	Article	Final		Scopus	2-s2.0-67649413038
10.1016/j.toxicon.2016.11.259	Sanchez, A; Segura, A; Vargas, M; Herrera, M; Villalta, M; Estrada, R; Wu, F; Litschka-Koen, T; Perry, MA; Alape-Giron, A; Leon, G	Expanding the neutralization scope of the EchiTAb-plus-ICP antivenom to include venoms of elapids from Southern Africa	TOXICON	English	Article	Antivenom; African adders; Mambas; Cobras; Rinkhals; Southern Africa	SNAKE ANTIVENOM; NAJA-NIGRICOLLIS; BITIS-ARIETANS; OCELLATUS; SHORTAGE; NIGERIA; CRISIS; BITES	EchiTAb-plus-ICP is an antivenom prepared from plasma of horses hyperimmunized with the venoms of the carpet viper (Echis ocellatus), the puff adder (Bids arietans) and the black-necked spitting cobra (Naja nigricollis). Therefore, the use of this antivenom has been limited to Western Africa. In order to expand the neutralization scope of EchiTAb-plus-ICP, we supplemented the immunogenic mixture …	guillermo.leon@ucr.ac.cr	0041-0101	TOXICON	Toxicon	JAN	2017	125		59	64		10.1016/j.toxicon.2009.08.010	Segura, A., Villalta, M., Herrera, M., León, G., Harrison, R., Durfa, N., Nasidi, A., Calvete, J.J., Theakston, R.D.G., Warrell, D.A., Gutiérrez, J.M.	8851696200;35241486700;35240148500;24338410700;7403906852;24721067700;6603897171;26643263500;35515446700;7102334232;28067853300;	Preclinical assessment of the efficacy of a new antivenom (EchiTAb-Plus-ICP®) for the treatment of viper envenoming in sub-Saharan Africa	2010	Toxicon	55	2019-03-02		369	374		43	https://www.scopus.com/inward/record.uri?eid=2-s2.0-72749113534&doi=10.1016%2fj.toxicon.2009.08.010&partnerID=40&md5=e48d5ac453b301d7f40103e7adb06d23	Article	Final		Scopus	2-s2.0-72749113534
10.1371/journal.pntd.0005969	Harrison, RA; Oluoch, GO; Ainsworth, S; Alsolaiss, J; Bolton, F; Arias, AS; Gutierrez, JM; Rowley, P; Kalya, S; Ozwara, H; Casewell, NR	Preclinical antivenom-efficacy testing reveals potentially disturbing deficiencies of snakebite treatment capability in East Africa	PLOS NEGLECTED TROPICAL DISEASES	English	Article		BITE	Background Antivenom is the treatment of choice for snakebite, which annually kills an estimated 32,000 people in sub-Saharan Africa and leaves approximately 100,000 survivors with permanent physical disabilities that exert a considerable socioeconomic burden. Over the past two decades, the high costs of the most polyspecifically-effective antivenoms have sequentially reduced demand, commercial m…	Robert.Harrison@lstmed.ac.uk	1935-2735	PLOS NEGLECT TROP D	Plos Neglect. Trop. Dis.	OCT	2017	11	10			e0005969	10.1016/j.toxicon.2009.10.006	Ponte, C.G., Nóbrega, E.L., Fernandes, V.C., da Silva, W.D., Suarez-Kurtz, G.	7103029985;35810959000;55240601500;7004722158;7005495644;	Inhibition of the myotoxic activities of three African Bitis venoms (B. rhinoceros, B. arietans and B. nasicornis) by a polyvalent antivenom	2010	Toxicon	55	2019-03-02		536	540		2	https://www.scopus.com/inward/record.uri?eid=2-s2.0-73049100558&doi=10.1016%2fj.toxicon.2009.10.006&partnerID=40&md5=6458ed489c0d1e9c9a27b2c809ecf5f6	Article	Final		Scopus	2-s2.0-73049100558
10.1038/s41598-017-07554-5	El-Aziz, TMA; Ravelet, C; Molgo, J; Fiore, E; Pale, S; Amar, M; Al-Khoury, S; Dejeu, J; Fadl, M; Ronjat, M; Taiwe, GS; Servent, D; Peyrin, E; De Waard, M	Efficient functional neutralization of lethal peptide toxins in vivo by oligonucleotides	SCIENTIFIC REPORTS	English	Article		ALPHA-CONOTOXINS; APTAMERS; AFRICA; CRISIS; VENOM; THERAPEUTICS; PHARMACOLOGY; ANTIVENOMS; RECEPTORS; CHANNELS	Medical means to save the life of human patients affected by drug abuse, envenomation or critical poisoning are currently limited. While the compounds at risks are most often well identified, particularly for bioterrorism, chemical intervention to counteract the toxic effects of the ingested/injected compound(s) is restricted to the use of antibodies. Herein, we illustrate that DNA aptamers, targ…	corinne.ravelet@univ-grenoble-alpes.fr; michel.dewaard@univ-nantes.fr	2045-2322	SCI REP-UK	Sci Rep	AUG 3	2017	7				7202	10.1016/j.toxicon.2009.10.024	Abubakar, S.B., Abubakar, I.S., Habib, A.G., Nasidi, A., Durfa, N., Yusuf, P.O., Larnyang, S., Garnvwa, J., Sokomba, E., Salako, L., Laing, G.D., Theakston, R.D.G., Juszczak, E., Alder, N., Warrell, D.A.	35117454100;8344273600;35569541400;6603897171;24721067700;24722145500;24721767800;24721476200;6603314300;7006839663;7005487455;35515446700;57192264856;23003354100;7102334232;	Pre-clinical and preliminary dose-finding and safety studies to identify candidate antivenoms for treatment of envenoming by saw-scaled or carpet vipers (Echis ocellatus) in northern Nigeria	2010	Toxicon	55	4		719	723		37	https://www.scopus.com/inward/record.uri?eid=2-s2.0-77951653094&doi=10.1016%2fj.toxicon.2009.10.024&partnerID=40&md5=32207f0f6a4a1307e221018d5709784a	Article	Final		Scopus	2-s2.0-77951653094
10.1016/j.toxicon.2017.05.012	Tanwar, PD; Ghorui, SK; Kochar, SK; Singh, R; Patil, NV	Production and preclinical assessment of camelid immunoglobulins against Echis sochureki venom from desert of Rajasthan, India	TOXICON	English	Article	Camelid antivenom; Echis c. sochureki; Lethal dose; Preclinical study	DABOIA-RUSSELII-RUSSELII; CAPRYLIC-ACID; SNAKE-VENOM; CARPET VIPER; WEST-AFRICA; ANTIVENOM; NEUTRALIZATION; IGG; EFFICACY; TRIAL	Snakebite is a significant cause of death and disability in subsistent farming populations of rural India. Antivenom is the most effective treatment of envenoming and is manufactured from IgG of venom immunised horses. Because of complex fiscal reasons, the production, testing and delivery of anti venoms designed to treat envenoming by the most medically-important snakes in the region has been qu…	drpdtanwar@gmail.com	0041-0101	TOXICON	Toxicon	AUG	2017	134		1	5		10.1016/j.toxicon.2009.11.020	Gutiérrez, J.M., Williams, D., Fan, H.W., Warrell, D.A.	34975051900;55737569100;7402553711;7102334232;	Snakebite envenoming from a global perspective: Towards an integrated approach	2010	Toxicon	56	7		1223	1235		143	https://www.scopus.com/inward/record.uri?eid=2-s2.0-77951654154&doi=10.1016%2fj.toxicon.2009.11.020&partnerID=40&md5=9289a2b630769a73024ba7a766f7f1b3	Review	Final		Scopus	2-s2.0-77951654154
10.3390/toxins9050158	Pla, D; Rodriguez, Y; Calvete, JJ	Third Generation Antivenomics: Pushing the Limits of the In Vitro Preclinical Assessment of Antivenoms	TOXINS	English	Article	snake venom; antivenom; preclinical assessment of antivenom; third generation antivenomics; size-exclusion analysis of IgG-toxin complexes	SUB-SAHARAN AFRICA; ECHITAB-PLUS-ICP; POLYSPECIFIC ANTIVENOM; LIQUID-CHROMATOGRAPHY; VENOM COMPOSITION; SNAKE VENOMICS; NEUTRALIZATION; OCELLATUS; EFFICACY; IMMUNOAFFINITY	Second generation antivenomics is a translational venomics approach designed to complement in vivo preclinical neutralization assays. It provides qualitative and quantitative information on the set of homologous and heterologous venom proteins presenting antivenom-recognized epitopes and those exhibiting impaired immunoreactivity. In a situation of worrying antivenom shortage in many tropical and…	dpla@ibv.csic.es; yrodriguez@ibv.csic.es; jcalvete@ibv.csic.es	2072-6651	TOXINS	Toxins	MAY	2017	9	5			158	10.1016/j.toxicon.2010.02.012	Brown, N., Landon, J.	26659919100;7004316682;	Antivenom: The most cost-effective treatment in the world?	2010	Toxicon	55	7		1405	1407		23	https://www.scopus.com/inward/record.uri?eid=2-s2.0-77951653695&doi=10.1016%2fj.toxicon.2010.02.012&partnerID=40&md5=3ad5f73c18b2eb7f747232e698a1d0f3	Article	Final		Scopus	2-s2.0-77951653695
10.7196/SAMJ.2017.v107i12.12628	Pattinson, JP; Kong, VY; Bruce, JL; Oosthuizen, GV; Bekker, W; Laing, GL; Wood, D; Brysiewicz, P; Clarke, DL	Defining the need for surgical intervention following a snakebite still relies heavily on clinical assessment: The experience in Pietermaritzburg, South Africa	SAMJ SOUTH AFRICAN MEDICAL JOURNAL	English	Article			Background. This audit of snakebites was undertaken to document our experience with snakebite in the western part of KwaZulu-Natal (KZN) Province, South Africa (SA). Objective. To document our experience with snakebite in the western part of KZN, and to interrogate the data on patients who required some form of surgical intervention. Methods. A retrospective study was undertaken at the Pietermari…	paddypattinson@yahoo.com	0256-9574	SAMJ S AFR MED J	SAMJ S. Afr. Med. J.	DEC	2017	107	12	1082	1085		10.1016/j.toxicon.2010.02.023	Chu, E.R., Weinstein, S.A., White, J., Warrell, D.A.	26027827900;7202467414;8780026000;7102334232;	Venom ophthalmia caused by venoms of spitting elapid and other snakes: Report of ten cases with review of epidemiology, clinical features, pathophysiology and management	2010	Toxicon	56	3		259	272		50	https://www.scopus.com/inward/record.uri?eid=2-s2.0-77954142818&doi=10.1016%2fj.toxicon.2010.02.023&partnerID=40&md5=97163e56c66c1967b71ad5f01dfe404b	Review	Final		Scopus	2-s2.0-77954142818
10.1016/j.toxlet.2017.08.020	Rogalski, A; Soerensen, C; op den Brouw, B; Lister, C; Dashevsky, D; Arbuckle, K; Gloria, A; Zdenek, CN; Casewell, NR; Gutierrez, JM; Wuster, W; Ali, SA; Masci, P; Rowley, P; Frank, N; Fry, BG	Differential procoagulant effects of saw-scaled viper (Serpentes: Viperidae: Echis) snake venoms on human plasma and the narrow taxonomic ranges of antivenom efficacies	TOXICOLOGY LETTERS	English	Article	Procoagulation; Disseminated intravascular coagulation; Venom; Antivenom; Prothrombin; Snake venom metalloprotease	POLYSPECIFIC ANTIVENOM; PROTHROMBIN ACTIVATOR; BITE; CARINATUS; THERAPY; NEUTRALIZATION; PURIFICATION; COAGULOPATHY; STRATEGIES; FAILURE	Saw-scaled vipers (genus Echis) are one of the leading causes of snakebite morbidity and mortality in parts of Sub-Saharan Africa, the Middle East, and vast regions of Asia, constituting a public health burden exceeding that of almost any other snake genus globally. Venom-induced consumption coagulopathy, owing to the action of potent procoagulant toxins, is one of the most relevant clinical mani…	bgfry@uq.edu.au	0378-4274	TOXICOL LETT	Toxicol. Lett.	OCT 5	2017	280		159	170		10.1016/j.toxicon.2010.03.025	Cook, D.A.N., Owen, T., Wagstaff, S.C., Kinne, J., Wernery, U., Harrison, R.A.	36189265000;36999381500;8720604000;7004127761;7005483197;7403906852;	Analysis of camelid IgG for antivenom development: Serological responses of venom-immunised camels to prepare either monospecific or polyspecific antivenoms for West Africa	2010	Toxicon	56	3		363	372		19	https://www.scopus.com/inward/record.uri?eid=2-s2.0-77954141987&doi=10.1016%2fj.toxicon.2010.03.025&partnerID=40&md5=758f10028e73cd4d84c2535fa4147a66	Article	Final		Scopus	2-s2.0-77954141987
10.1371/journal.pntd.0005969	Harrison, RA; Oluoch, GO; Ainsworth, S; Alsolaiss, J; Bolton, F; Arias, AS; Gutierrez, JM; Rowley, P; Kalya, S; Ozwara, H; Casewell, NR	Preclinical antivenom-efficacy testing reveals potentially disturbing deficiencies of snakebite treatment capability in East Africa	PLOS NEGLECTED TROPICAL DISEASES	English	Article		BITE	Background Antivenom is the treatment of choice for snakebite, which annually kills an estimated 32,000 people in sub-Saharan Africa and leaves approximately 100,000 survivors with permanent physical disabilities that exert a considerable socioeconomic burden. Over the past two decades, the high costs of the most polyspecifically-effective antivenoms have sequentially reduced demand, commercial m…	Robert.Harrison@lstmed.ac.uk	1935-2735	PLOS NEGLECT TROP D	Plos Neglect. Trop. Dis.	OCT	2017	11	10			e0005969	10.1016/j.toxicon.2010.04.005	Cook, D.A.N., Owen, T., Wagstaff, S.C., Kinne, J., Wernery, U., Harrison, R.A.	36189265000;36999381500;8720604000;7004127761;7005483197;7403906852;	Analysis of camelid antibodies for antivenom development: Neutralisation of venom-induced pathology	2010	Toxicon	56	3		373	380		14	https://www.scopus.com/inward/record.uri?eid=2-s2.0-77954144511&doi=10.1016%2fj.toxicon.2010.04.005&partnerID=40&md5=aa946af624a03e1e74b4961099e63293	Article	Final		Scopus	2-s2.0-77954144511
10.1186/s40409-017-0127-6	Chippaux, JP	Snakebite envenomation turns again into a neglected tropical disease!	JOURNAL OF VENOMOUS ANIMALS AND TOXINS INCLUDING TROPICAL DISEASES	English	Letter		AFRICA; ANTIVENOM; BITES	On June 9th, 2017 WHO categorized snakebite envenomation into the Category A of the Neglected Tropical Diseases. This new situation will allow access to new funding, paving the way for wider and deeper researches. It should also expand the accessibility of antivenoms. Let us hope that it also leads to cooperation among stakeholders, aiming at improving the management of snakebites in developing c…	jean-philippe.chippaux@ird.fr	1678-9199	J VENOM ANIM TOXINS	J. Venom. Anim. Toxins Trop. Dis.	AUG 8	2017	23				38	10.1016/j.toxicon.2010.12.022	Chippaux, J.-P.	7102237974;	Estimate of the burden of snakebites in sub-Saharan Africa: A meta-analytic approach	2011	Toxicon	57	4		586	599		76	https://www.scopus.com/inward/record.uri?eid=2-s2.0-79952362671&doi=10.1016%2fj.toxicon.2010.12.022&partnerID=40&md5=2e6ae85249b16d53a37f5bb5c6911837	Article	Final		Scopus	2-s2.0-79952362671
10.1038/s41598-017-07554-5	El-Aziz, TMA; Ravelet, C; Molgo, J; Fiore, E; Pale, S; Amar, M; Al-Khoury, S; Dejeu, J; Fadl, M; Ronjat, M; Taiwe, GS; Servent, D; Peyrin, E; De Waard, M	Efficient functional neutralization of lethal peptide toxins in vivo by oligonucleotides	SCIENTIFIC REPORTS	English	Article		ALPHA-CONOTOXINS; APTAMERS; AFRICA; CRISIS; VENOM; THERAPEUTICS; PHARMACOLOGY; ANTIVENOMS; RECEPTORS; CHANNELS	Medical means to save the life of human patients affected by drug abuse, envenomation or critical poisoning are currently limited. While the compounds at risks are most often well identified, particularly for bioterrorism, chemical intervention to counteract the toxic effects of the ingested/injected compound(s) is restricted to the use of antibodies. Herein, we illustrate that DNA aptamers, targ…	corinne.ravelet@univ-grenoble-alpes.fr; michel.dewaard@univ-nantes.fr	2045-2322	SCI REP-UK	Sci Rep	AUG 3	2017	7				7202	10.1016/j.toxicon.2011.08.002	Chippaux, J.-P., Diouf, A., Stock, R.P., Parra, H.-J., Massougbodji, A.	7102237974;23768197200;7102081716;14030275200;7003414712;	Report of the 4th international conference on envenomations by snakebites and scorpion stings in Africa, Dakar, April 25-29, 2011	2011	Toxicon	58	5		426	429		5	https://www.scopus.com/inward/record.uri?eid=2-s2.0-80052516798&doi=10.1016%2fj.toxicon.2011.08.002&partnerID=40&md5=39cb9c9cb70c239cf6fd57fb9970a02c	Review	Final		Scopus	2-s2.0-80052516798
10.1016/j.toxicon.2017.05.012	Tanwar, PD; Ghorui, SK; Kochar, SK; Singh, R; Patil, NV	Production and preclinical assessment of camelid immunoglobulins against Echis sochureki venom from desert of Rajasthan, India	TOXICON	English	Article	Camelid antivenom; Echis c. sochureki; Lethal dose; Preclinical study	DABOIA-RUSSELII-RUSSELII; CAPRYLIC-ACID; SNAKE-VENOM; CARPET VIPER; WEST-AFRICA; ANTIVENOM; NEUTRALIZATION; IGG; EFFICACY; TRIAL	Snakebite is a significant cause of death and disability in subsistent farming populations of rural India. Antivenom is the most effective treatment of envenoming and is manufactured from IgG of venom immunised horses. Because of complex fiscal reasons, the production, testing and delivery of anti venoms designed to treat envenoming by the most medically-important snakes in the region has been qu…	drpdtanwar@gmail.com	0041-0101	TOXICON	Toxicon	AUG	2017	134		1	5		10.1016/j.toxicon.2011.08.018	Méndez, I., Gutiérrez, J.M., Angulo, Y., Calvete, J.J., Lomonte, B.	54796790000;34975051900;6701340708;26643263500;7005342903;	Comparative study of the cytolytic activity of snake venoms from African spitting cobras (Naja spp., Elapidae) and its neutralization by a polyspecific antivenom	2011	Toxicon	58	2019-07-06		558	564		18	https://www.scopus.com/inward/record.uri?eid=2-s2.0-82555164910&doi=10.1016%2fj.toxicon.2011.08.018&partnerID=40&md5=afe270a01375be115f7624c3db511aa1	Article	Final		Scopus	2-s2.0-82555164910
10.1016/j.toxicon.2017.05.006	Herrera, M; Segura, A; Sanchez, A; Sanchez, A; Vargas, M; Villalta, M; Harrison, RA; Gutierrez, JM; Leon, G	Freeze-dried EchiTAb plus ICP antivenom formulated with sucrose is more resistant to thermal stress than the liquid formulation stabilized with sorbitol	TOXICON	English	Article	Snake; Antivenom; EchiTAb plus ICP; Freeze-drying; Protein stabilization; Sorbitol; Sucrose	SNAKE ANTIVENOMS; PURIFICATION	EchiTAb + ICP is a pan-African antivenom used for the treatment of snakebite envenomation in rural sub-Saharan African communities, where the cold chain can be difficult to maintain. To develop a formulation of EchiTAb + ICP that can be distributed and stored without refrigeration, we submitted three different formulations of EchiTAb + ICP: control (i.e. liquid antivenom formulated without stabil…	guillermo.leon@ucr.ac.cr	0041-0101	TOXICON	Toxicon	JUL	2017	133		123	126		10.1016/j.toxicon.2012.02.008	Gutiérrez, J.M.	34975051900;	Improving antivenom availability and accessibility: Science, technology, and beyond	2012	Toxicon	60	4		676	687		46	https://www.scopus.com/inward/record.uri?eid=2-s2.0-84863785683&doi=10.1016%2fj.toxicon.2012.02.008&partnerID=40&md5=dc9670bdc0b3c8413a6e2cbeef31818b	Article	Final		Scopus	2-s2.0-84863785683
10.3390/toxins9050158	Pla, D; Rodriguez, Y; Calvete, JJ	Third Generation Antivenomics: Pushing the Limits of the In Vitro Preclinical Assessment of Antivenoms	TOXINS	English	Article	snake venom; antivenom; preclinical assessment of antivenom; third generation antivenomics; size-exclusion analysis of IgG-toxin complexes	SUB-SAHARAN AFRICA; ECHITAB-PLUS-ICP; POLYSPECIFIC ANTIVENOM; LIQUID-CHROMATOGRAPHY; VENOM COMPOSITION; SNAKE VENOMICS; NEUTRALIZATION; OCELLATUS; EFFICACY; IMMUNOAFFINITY	Second generation antivenomics is a translational venomics approach designed to complement in vivo preclinical neutralization assays. It provides qualitative and quantitative information on the set of homologous and heterologous venom proteins presenting antivenom-recognized epitopes and those exhibiting impaired immunoreactivity. In a situation of worrying antivenom shortage in many tropical and…	dpla@ibv.csic.es; yrodriguez@ibv.csic.es; jcalvete@ibv.csic.es	2072-6651	TOXINS	Toxins	MAY	2017	9	5			158	10.1016/j.toxicon.2013.01.002	Habib, A.G., Warrell, D.A.	35569541400;7102334232;	Antivenom therapy of carpet viper (Echis ocellatus) envenoming: Effectiveness and strategies for delivery in West Africa	2013	Toxicon	69			82	89		16	https://www.scopus.com/inward/record.uri?eid=2-s2.0-84878488250&doi=10.1016%2fj.toxicon.2013.01.002&partnerID=40&md5=56615a8bb0f32b3ac7d2ccfb51a0acf9	Article	Final		Scopus	2-s2.0-84878488250
10.7196/SAMJ.2017.v107i4.12084	Wagener, M; Naidoo, M; Aldous, C	Wound infection secondary to snakebite	SAMJ SOUTH AFRICAN MEDICAL JOURNAL	English	Article		ANTIVENOM; BURDEN; EPIDEMIOLOGY; ANTIBIOTICS; AFRICA	Background. Snakebites can produce severe local and systemic septic complications as well as being associated with significant overall morbidity and even mortality. Objective. A prospective audit was undertaken to determine the bacterial causation of wound infection secondary to snakebite, and attempt to quantify the burden of disease. Methods. The audit was undertaken at Ngwelezane Hospital, whi…	mark.wagener2@gmail.com	0256-9574	SAMJ S AFR MED J	SAMJ S. Afr. Med. J.	APR	2017	107	4	315	319		10.1016/j.toxicon.2013.09.003	Mion, G., Larréché, S., Benois, A., Petitjeans, F., Puidupin, M.	7004002989;21739718000;24436046600;6603075606;6603103569;	Hemostasis dynamics during coagulopathy resulting from Echis envenomation	2013	Toxicon	76			103	109		11	https://www.scopus.com/inward/record.uri?eid=2-s2.0-84885223916&doi=10.1016%2fj.toxicon.2013.09.003&partnerID=40&md5=2736fae87b4e916eb7b6badc0dbce0b0	Article	Final		Scopus	2-s2.0-84885223916
10.1016/j.hermed.2016.10.005	Dib, I; Angenot, L; Mihamou, A; Ziyyat, A; Titsb, M	Artemisia campestris L.: Ethnomedicinal, phytochemical and pharmacological review	JOURNAL OF HERBAL MEDICINE	English	Review	Artemisia campestris L; Ethnomedicine; Ecology; Phytochemistry; Pharmacology	ALGERIAN MEDICINAL-PLANTS; ESSENTIAL OIL; PHENOLIC DERIVATIVES; CHEMICAL-COMPOSITION; SUBSP MARITIMA; ANTIMICROBIAL ACTIVITIES; ANTIOXIDANT ACTIVITIES; TRADITIONAL MEDICINE; OXIDATIVE STRESS; AQUEOUS EXTRACT	Artemisia campestris L. (Asteraceae) is a perennial herb, commonly known as field wormwood. It is widespread in Asia, North America, Europe and North Africa. The different parts of this plant are used as anthelmintic, antidiabetic, antihypertensive, emmenagogue, antivenom, and to treat digestive and cutaneous problems. An exhaustive bibliographic research of this plant has been carried out by mea…	ziyyat@fso.ump.ma	2210-8033	J HERB MED	J. Herb. Med.	MAR	2017	7		1	10		10.1016/j.toxicon.2014.03.008	Pourreau, F., Pinsard, M., Goyffon, M., Plasse, F., Desport, E., Thierry, A., Touchard, G., Bridoux, F.	35322741400;6701794927;7003377435;56121726100;22833936900;22735398900;7101620612;56641083500;	Bilateral renal cortical necrosis with end-stage renal failure following envenoming by Proatheris superciliaris: A case report	2014	Toxicon	84			36	40		1	https://www.scopus.com/inward/record.uri?eid=2-s2.0-84899010278&doi=10.1016%2fj.toxicon.2014.03.008&partnerID=40&md5=14fd5528718babe3980ba9da307b0247	Article	Final		Scopus	2-s2.0-84899010278
10.3390/toxins9030103	Panagides, N; Jackson, TNW; Ikonomopoulou, MP; Arbuckle, K; Pretzler, R; Yang, DC; Ali, SA; Koludarov, I; Dobson, J; Sanker, B; Asselin, A; Santana, RC; Hendrikx, I; van der Ploeg, H; Tai-A-Pin, J; van den Bergh, R; Kerkkamp, HMI; Vonk, FJ; Naude, A; Strydom, MA; Jacobsz, L; Dunstan, N; Jaeger, M; Hodgson, WC; Miles, J; Fry, BG	How the Cobra Got Its Flesh-Eating Venom: Cytotoxicity as a Defensive Innovation and Its Co-Evolution with Hooding, Aposematic Marking, and Spitting	TOXINS	English	Article	cytotoxin; cobra; Hemachatus; Naja; Ophiophagus; Elapidae; evolution; antipredator defense	AMINO-ACID OXIDASE; OPHIOPHAGUS-HANNAH VENOM; KING COBRA; NAJA-NAJA; SNAKE-VENOMS; PROTEOMIC CHARACTERIZATION; POLYSPECIFIC ANTIVENOM; FUNCTIONAL-MORPHOLOGY; CONVERGENT EVOLUTION; PHYLOGENETIC SIGNAL	The cytotoxicity of the venom of 25 species of Old World elapid snake was tested and compared with the morphological and behavioural adaptations of hooding and spitting. We determined that, contrary to previous assumptions, the venoms of spitting species are not consistently more cytotoxic than those of closely related non-spitting species. While this correlation between spitting and non-spitting…	nadya.panagides@gmail.com; tnwjackson@gmail.com; maria.ikonomopoulou@qimrberghofer.edu.au; kevin.arbuckle@swansea.ac.uk; rp1990@gmx.at; daryl.yang@monash.edu; dr.syedabidali@gmail.com; jcoludar@gmail.com; james.dobson@uqconnect.edu.au; brittany.sanker@uq.net.au; angelique.asselin@uq.net.au; renancassant@gmail.com; iwanhx@yahoo.com; info@eyecreations.nl; jeremie@ratelslangen.nl; rovdbergh@me.com; …	2072-6651	TOXINS	Toxins	MAR	2017	9	3			103	10.1016/j.toxicon.2015.02.007	Carmo, A.O., Chatzaki, M., Horta, C.C.R., Magalhães, B.F., Oliveira-Mendes, B.B.R., Chávez-Olórtegui, C., Kalapothakis, E.	39461016700;6603213376;25025665500;56328016000;55605626900;7004510960;6603853079;	Evolution of alternative methodologies of scorpion antivenoms production	2015	Toxicon	97		5022	64	74		10	https://www.scopus.com/inward/record.uri?eid=2-s2.0-84924914208&doi=10.1016%2fj.toxicon.2015.02.007&partnerID=40&md5=6551b7bd6b1d96a1ccefb78cbc484fdb	Review	Final		Scopus	2-s2.0-84924914208
10.1371/journal.pntd.0005361	Laustsen, AH; Johansen, KH; Engmark, M; Andersen, MR	Recombinant snakebite antivenoms: A cost-competitive solution to a neglected tropical disease?	PLOS NEGLECTED TROPICAL DISEASES	English	Article		ANTIBODY-PRODUCTION PROCESSES; PAPUA-NEW-GUINEA; OXYURANUS-SCUTELLATUS; MIXTURES; PRECIPITATION; PURIFICATION; TECHNOLOGY; STRATEGIES; ECONOMICS; THERAPY	Snakebite envenoming is a major public health burden in tropical parts of the developing world. In sub-Saharan Africa, neglect has led to a scarcity of antivenoms threatening the lives and limbs of snakebite victims. Technological advances within antivenom are warranted, but should be evaluated not only on their possible therapeutic impact, but also on their cost-competitiveness. Recombinant anti…	ahola@bio.dtu.dk	1935-2735	PLOS NEGLECT TROP D	Plos Neglect. Trop. Dis.	FEB	2017	11	2			e0005361	10.1016/j.toxicon.2015.09.027	Sánchez, L.V., Pla, D., Herrera, M., Chippaux, J.P., Calvete, J.J., Gutiérrez, J.M.	56224610900;23025743900;35240148500;7102237974;26643263500;34975051900;	Evaluation of the preclinical efficacy of four antivenoms, distributed in sub-Saharan Africa, to neutralize the venom of the carpet viper, Echis ocellatus, from Mali, Cameroon, and Nigeria	2015	Toxicon	106			97	107		17	https://www.scopus.com/inward/record.uri?eid=2-s2.0-84943540983&doi=10.1016%2fj.toxicon.2015.09.027&partnerID=40&md5=ff7116097ed59645c8d631763396e79a	Article	Final		Scopus	2-s2.0-84943540983
10.1016/j.jprot.2016.08.024	Lauridsen, LP; Laustsen, AH; Lomonte, B; Gutierrez, JM	Exploring the venom of the forest cobra snake: Toxicovenomics and antivenom profiling of Naja melanoleuca	JOURNAL OF PROTEOMICS	English	Article	Naja melanoleuca; Forest cobra; Snake venom; Proteomics; Toxicovenomics; Antivenoms	AMINO-ACID-SEQUENCE; ALPHA-NEUROTOXINS; PHOSPHOLIPASE-A; TOXINS; NIGRICOLLIS; PROTEINS; KAOUTHIA; TARGETS	A toxicovenomic analysis of the venom of the forest cobra, N. melanoleuca, was performed, revealing the presence of a total of 52 proteins by proteomics analysis. The most abundant proteins belong to the three-finger toxins (3FTx) (57.1 wt%), which includes post-synaptically acting alpha-neurotoxins. Phospholipases A(2) (PLA(2)) were the second most abundant group of proteins (12.9 wt%), followed…	jose.gutierrez@ucr.ac.cr	1874-3919	J PROTEOMICS	J. Proteomics	JAN 6	2017	150		98	108		10.1016/j.toxicon.2015.10.001	Sánchez, A., Coto, J., Segura, Á., Vargas, M., Solano, G., Herrera, M., Villalta, M., Estrada, R., Gutiérrez, J.M., León, G.	56912717500;57194330445;8851696200;34868990900;6602693892;35240148500;35241486700;38661210700;34975051900;24338410700;	Effect of geographical variation of Echis ocellatus, Naja nigricollis and Bitis arietans venoms on their neutralization by homologous and heterologous antivenoms	2015	Toxicon	108			80	83		3	https://www.scopus.com/inward/record.uri?eid=2-s2.0-84943521641&doi=10.1016%2fj.toxicon.2015.10.001&partnerID=40&md5=f6b62a34ebf54e1bd27f1f018f7b08c4	Article	Final		Scopus	2-s2.0-84943521641
	Temprano, G; Aprea, P; Dokmetjian, JC	Public production as a key factor for access to antivenoms in the Region of the Americas	REVISTA PANAMERICANA DE SALUD PUBLICA-PAN AMERICAN JOURNAL OF PUBLIC HEALTH	Spanish	Article	Antivenins; venoms; orphan drug production; Americas	SNAKEBITE; BURDEN	Injuries caused by venomous animals affect vast areas of Latin America, Southern Asia, Southeast Asia, sub-Saharan Africa, and Oceania, and pose a serious problem for global public health. Based on an analysis of the current panorama of global production of ophidian and arachnid antivenoms, it is concluded that they are semi-orphaned products. This is a favorable scenario in which to strengthen p…	gtemprano@anlis.gov.ar	1020-4989	REV PANAM SALUD PUBL	Rev. Panam. Salud Publica		2017	41					10.1016/j.toxicon.2016.04.035	Tilbury, C.R., Verster, J.	6602376646;55637809000;	A fatal bite from the burrowing asp Atractaspis corpulenta (Hallowell 1854)	2016	Toxicon	118			21	26		1	https://www.scopus.com/inward/record.uri?eid=2-s2.0-84964318290&doi=10.1016%2fj.toxicon.2016.04.035&partnerID=40&md5=0fca2630deb9d80112ef3e491e981c17	Article	Final		Scopus	2-s2.0-84964318290
10.1016/j.toxicon.2016.11.259	Sanchez, A; Segura, A; Vargas, M; Herrera, M; Villalta, M; Estrada, R; Wu, F; Litschka-Koen, T; Perry, MA; Alape-Giron, A; Leon, G	Expanding the neutralization scope of the EchiTAb-plus-ICP antivenom to include venoms of elapids from Southern Africa	TOXICON	English	Article	Antivenom; African adders; Mambas; Cobras; Rinkhals; Southern Africa	SNAKE ANTIVENOM; NAJA-NIGRICOLLIS; BITIS-ARIETANS; OCELLATUS; SHORTAGE; NIGERIA; CRISIS; BITES	EchiTAb-plus-ICP is an antivenom prepared from plasma of horses hyperimmunized with the venoms of the carpet viper (Echis ocellatus), the puff adder (Bids arietans) and the black-necked spitting cobra (Naja nigricollis). Therefore, the use of this antivenom has been limited to Western Africa. In order to expand the neutralization scope of EchiTAb-plus-ICP, we supplemented the immunogenic mixture …	guillermo.leon@ucr.ac.cr	0041-0101	TOXICON	Toxicon	JAN	2017	125		59	64		10.1016/j.toxicon.2016.06.022	Calvete, J.J., Arias, A.S., Rodríguez, Y., Quesada-Bernat, S., Sánchez, L.V., Chippaux, J.P., Pla, D., Gutiérrez, J.M.	26643263500;57189728396;57189626227;57190165815;56224610900;7102237974;23025743900;34975051900;	Preclinical evaluation of three polyspecific antivenoms against the venom of Echis ocellatus: Neutralization of toxic activities and antivenomics	2016	Toxicon	119			280	288		14	https://www.scopus.com/inward/record.uri?eid=2-s2.0-84978036740&doi=10.1016%2fj.toxicon.2016.06.022&partnerID=40&md5=b7ad753ec1fbd6f4f222d08491a1c263	Article	Final		Scopus	2-s2.0-84978036740
10.1016/j.toxicon.2017.05.006	Herrera, M; Segura, A; Sanchez, A; Sanchez, A; Vargas, M; Villalta, M; Harrison, RA; Gutierrez, JM; Leon, G	Freeze-dried EchiTAb plus ICP antivenom formulated with sucrose is more resistant to thermal stress than the liquid formulation stabilized with sorbitol	TOXICON	English	Article	Snake; Antivenom; EchiTAb plus ICP; Freeze-drying; Protein stabilization; Sorbitol; Sucrose	SNAKE ANTIVENOMS; PURIFICATION	EchiTAb + ICP is a pan-African antivenom used for the treatment of snakebite envenomation in rural sub-Saharan African communities, where the cold chain can be difficult to maintain. To develop a formulation of EchiTAb + ICP that can be distributed and stored without refrigeration, we submitted three different formulations of EchiTAb + ICP: control (i.e. liquid antivenom formulated without stabil…	guillermo.leon@ucr.ac.cr	0041-0101	TOXICON	Toxicon	JUL	2017	133		123	126		10.1016/j.toxicon.2016.11.259	Sánchez, A., Segura, Á., Vargas, M., Herrera, M., Villalta, M., Estrada, R., Wu, F., Litschka-Koen, T., Perry, M.A., Alape-Girón, A., León, G.	56912717500;8851696200;34868990900;35240148500;35241486700;38661210700;57192153451;56048157300;57192154285;7003670042;24338410700;	Expanding the neutralization scope of the EchiTAb-plus-ICP antivenom to include venoms of elapids from Southern Africa	2017	Toxicon	125			59	64		7	https://www.scopus.com/inward/record.uri?eid=2-s2.0-84998953796&doi=10.1016%2fj.toxicon.2016.11.259&partnerID=40&md5=55b5ecff29442bb8c86d59b79ef226af	Article	Final		Scopus	2-s2.0-84998953796
10.1016/j.toxicon.2016.11.259	Sanchez, A; Segura, A; Vargas, M; Herrera, M; Villalta, M; Estrada, R; Wu, F; Litschka-Koen, T; Perry, MA; Alape-Giron, A; Leon, G	Expanding the neutralization scope of the EchiTAb-plus-ICP antivenom to include venoms of elapids from Southern Africa	TOXICON	English	Article	Antivenom; African adders; Mambas; Cobras; Rinkhals; Southern Africa	SNAKE ANTIVENOM; NAJA-NIGRICOLLIS; BITIS-ARIETANS; OCELLATUS; SHORTAGE; NIGERIA; CRISIS; BITES	EchiTAb-plus-ICP is an antivenom prepared from plasma of horses hyperimmunized with the venoms of the carpet viper (Echis ocellatus), the puff adder (Bids arietans) and the black-necked spitting cobra (Naja nigricollis). Therefore, the use of this antivenom has been limited to Western Africa. In order to expand the neutralization scope of EchiTAb-plus-ICP, we supplemented the immunogenic mixture …	guillermo.leon@ucr.ac.cr	0041-0101	TOXICON	Toxicon	JAN	2017	125		59	64		10.1016/j.toxicon.2017.05.006	Herrera, M., Segura, Á., Sánchez, A., Sánchez, A., Vargas, M., Villalta, M., Harrison, R.A., Gutiérrez, J.M., León, G.	57192659017;8851696200;55461652800;56912717500;34868990900;35241486700;7403906852;57207967918;24338410700;	Freeze-dried EchiTAb+ICP antivenom formulated with sucrose is more resistant to thermal stress than the liquid formulation stabilized with sorbitol	2017	Toxicon	133			123	126		5	https://www.scopus.com/inward/record.uri?eid=2-s2.0-85019261813&doi=10.1016%2fj.toxicon.2017.05.006&partnerID=40&md5=6eaa3bd438e4f809db5fd8d5df6af14a	Article	Final		Scopus	2-s2.0-85019261813
10.1016/j.toxicon.2016.11.259	Sanchez, A; Segura, A; Vargas, M; Herrera, M; Villalta, M; Estrada, R; Wu, F; Litschka-Koen, T; Perry, MA; Alape-Giron, A; Leon, G	Expanding the neutralization scope of the EchiTAb-plus-ICP antivenom to include venoms of elapids from Southern Africa	TOXICON	English	Article	Antivenom; African adders; Mambas; Cobras; Rinkhals; Southern Africa	SNAKE ANTIVENOM; NAJA-NIGRICOLLIS; BITIS-ARIETANS; OCELLATUS; SHORTAGE; NIGERIA; CRISIS; BITES	EchiTAb-plus-ICP is an antivenom prepared from plasma of horses hyperimmunized with the venoms of the carpet viper (Echis ocellatus), the puff adder (Bids arietans) and the black-necked spitting cobra (Naja nigricollis). Therefore, the use of this antivenom has been limited to Western Africa. In order to expand the neutralization scope of EchiTAb-plus-ICP, we supplemented the immunogenic mixture …	guillermo.leon@ucr.ac.cr	0041-0101	TOXICON	Toxicon	JAN	2017	125		59	64		10.1016/j.toxicon.2018.04.013	Oliveira, P.R.S.D., França, F.S.D., Villas Boas, I.M., Rocha, M.M.T.D., Sant'Anna, S.S., Bastos, M.D.L., Tambourgi, D.V.	57201822085;57201820338;55062122500;10838919800;15136796800;25822248900;6701627740;	Snake venoms from Angola: Intra-specific variations and immunogenicity	2018	Toxicon	148			85	94		1	https://www.scopus.com/inward/record.uri?eid=2-s2.0-85046170218&doi=10.1016%2fj.toxicon.2018.04.013&partnerID=40&md5=0a6a9dd09b29b4517f9bb96676da4c9b	Article	Final	Open Access	Scopus	2-s2.0-85046170218
10.1016/j.toxlet.2017.08.020	Rogalski, A; Soerensen, C; op den Brouw, B; Lister, C; Dashevsky, D; Arbuckle, K; Gloria, A; Zdenek, CN; Casewell, NR; Gutierrez, JM; Wuster, W; Ali, SA; Masci, P; Rowley, P; Frank, N; Fry, BG	Differential procoagulant effects of saw-scaled viper (Serpentes: Viperidae: Echis) snake venoms on human plasma and the narrow taxonomic ranges of antivenom efficacies	TOXICOLOGY LETTERS	English	Article	Procoagulation; Disseminated intravascular coagulation; Venom; Antivenom; Prothrombin; Snake venom metalloprotease	POLYSPECIFIC ANTIVENOM; PROTHROMBIN ACTIVATOR; BITE; CARINATUS; THERAPY; NEUTRALIZATION; PURIFICATION; COAGULOPATHY; STRATEGIES; FAILURE	Saw-scaled vipers (genus Echis) are one of the leading causes of snakebite morbidity and mortality in parts of Sub-Saharan Africa, the Middle East, and vast regions of Asia, constituting a public health burden exceeding that of almost any other snake genus globally. Venom-induced consumption coagulopathy, owing to the action of potent procoagulant toxins, is one of the most relevant clinical mani…	bgfry@uq.edu.au	0378-4274	TOXICOL LETT	Toxicol. Lett.	OCT 5	2017	280		159	170		10.1016/j.toxicon.2018.04.015	Calvete, J.J., Rodríguez, Y., Quesada-Bernat, S., Pla, D.	26643263500;57189626227;57190165815;23025743900;	Toxin-resolved antivenomics-guided assessment of the immunorecognition landscape of antivenoms	2018	Toxicon	148			107	122		9	https://www.scopus.com/inward/record.uri?eid=2-s2.0-85046142437&doi=10.1016%2fj.toxicon.2018.04.015&partnerID=40&md5=6760e21dfcc68dd080878bc4aea47266	Article	Final		Scopus	2-s2.0-85046142437
10.1371/journal.pntd.0005361	Laustsen, AH; Johansen, KH; Engmark, M; Andersen, MR	Recombinant snakebite antivenoms: A cost-competitive solution to a neglected tropical disease?	PLOS NEGLECTED TROPICAL DISEASES	English	Article		ANTIBODY-PRODUCTION PROCESSES; PAPUA-NEW-GUINEA; OXYURANUS-SCUTELLATUS; MIXTURES; PRECIPITATION; PURIFICATION; TECHNOLOGY; STRATEGIES; ECONOMICS; THERAPY	Snakebite envenoming is a major public health burden in tropical parts of the developing world. In sub-Saharan Africa, neglect has led to a scarcity of antivenoms threatening the lives and limbs of snakebite victims. Technological advances within antivenom are warranted, but should be evaluated not only on their possible therapeutic impact, but also on their cost-competitiveness. Recombinant anti…	ahola@bio.dtu.dk	1935-2735	PLOS NEGLECT TROP D	Plos Neglect. Trop. Dis.	FEB	2017	11	2			e0005361	10.1016/j.toxicon.2018.05.008	Squaiella-Baptistão, C.C., Sant'Anna, O.A., Marcelino, J.R., Tambourgi, D.V.	55115724500;6603988726;6602615573;6701627740;	The history of antivenoms development: Beyond Calmette and Vital Brazil	2018	Toxicon	150			86	95		5	https://www.scopus.com/inward/record.uri?eid=2-s2.0-85047627635&doi=10.1016%2fj.toxicon.2018.05.008&partnerID=40&md5=be170bfd20fd9f26d06fe8ae91f2c0a7	Article	Final		Scopus	2-s2.0-85047627635
10.1016/j.toxicon.2016.11.259	Sanchez, A; Segura, A; Vargas, M; Herrera, M; Villalta, M; Estrada, R; Wu, F; Litschka-Koen, T; Perry, MA; Alape-Giron, A; Leon, G	Expanding the neutralization scope of the EchiTAb-plus-ICP antivenom to include venoms of elapids from Southern Africa	TOXICON	English	Article	Antivenom; African adders; Mambas; Cobras; Rinkhals; Southern Africa	SNAKE ANTIVENOM; NAJA-NIGRICOLLIS; BITIS-ARIETANS; OCELLATUS; SHORTAGE; NIGERIA; CRISIS; BITES	EchiTAb-plus-ICP is an antivenom prepared from plasma of horses hyperimmunized with the venoms of the carpet viper (Echis ocellatus), the puff adder (Bids arietans) and the black-necked spitting cobra (Naja nigricollis). Therefore, the use of this antivenom has been limited to Western Africa. In order to expand the neutralization scope of EchiTAb-plus-ICP, we supplemented the immunogenic mixture …	guillermo.leon@ucr.ac.cr	0041-0101	TOXICON	Toxicon	JAN	2017	125		59	64		10.1016/j.toxicon.2018.08.018	Patra, A., Kalita, B., Mukherjee, A.K.	57192977210;56321923900;55229251000;	Assessment of quality, safety, and pre-clinical toxicity of an equine polyvalent anti-snake venom (Pan Africa): Determination of immunological cross-reactivity of antivenom against venom samples of Elapidae and Viperidae snakes of Africa	2018	Toxicon	153			120	127		1	https://www.scopus.com/inward/record.uri?eid=2-s2.0-85053084038&doi=10.1016%2fj.toxicon.2018.08.018&partnerID=40&md5=f9b4ba94a69c1d7bef6ad10c0f15bcb7	Article	Final		Scopus	2-s2.0-85053084038
10.1016/j.jrot.2017.04.018	Oh, AMF; Tan, CH; Ariaranee, GC; Quraishi, N; Tan, NH	Venomics of Bungarus caeruleus (Indian krait): Comparable venom profiles, variable immunoreactivities among specimens from Sri Lanka, India and Pakistan	JOURNAL OF PROTEOMICS	English	Article	Indian krait; Bungarus caeruleus; Venomics; Antivenom neutralization	KAOUTHIA MONOCLED COBRA; TAIWAN BANDED KRAIT; NAJA-NAJA; BETA-BUNGAROTOXIN; SNAKE-VENOMS; PROTEOMIC CHARACTERIZATION; ANTIVENOM NEUTRALIZATION; HYDROPHIS-SCHISTOSUS; CROSS-NEUTRALIZATION; SEA-SNAKE	The Indian krait (Bungarus caeruleus) is one of the "Big Four" venomous snakes widely distributed in South Asia. The present venomic study reveals that its venom (Sri Lankan origin) is predominated by phospholipases A(2) (64.5% of total proteins), in which at least 4.6% are presynaptically-acting p-bungarotoxin A-chains. Three-finger toxins (19.0%) are the second most abundant, comprising 15.6% K…	tanch@um.edu.my	1874-3919	J PROTEOMICS	J. Proteomics	JUL 5	2017	164		1	18		10.1016/j.toxicon.2019.06.216	Sánchez, E.E., Migl, C., Suntravat, M., Rodriguez-Acosta, A., Galan, J.A., Salazar, E.	7403353769;57209465334;6504437863;55950197800;7102096119;57190979807;	The neutralization efficacy of expired polyvalent antivenoms: An alternative option	2019	Toxicon	168			32	39			https://www.scopus.com/inward/record.uri?eid=2-s2.0-85067883961&doi=10.1016%2fj.toxicon.2019.06.216&partnerID=40&md5=49e89a1c6ad045cbb8a820f0c0577c98	Article	Final		Scopus	2-s2.0-85067883961
10.1016/j.toxicon.2016.06.022	Calvete, JJ; Arias, AS; Rodriguez, Y; Quesada-Bernat, S; Sanchez, LV; Chippaux, JP; Pla, D; Gutierrez, JM	Preclinical evaluation of three polyspecific antivenoms against the venom of Echis ocellatus: Neutralization of toxic activities and antivenomics	TOXICON	English	Article	Africa; Echis ocellatus venom; Antivenoms; Neutralization; Antivenomics; Lethality	CROTALINE SNAKE-VENOMS; SUB-SAHARAN AFRICA; CARPET VIPER; POLYVALENT ANTIVENOM; EFFICACY; NIGERIA; BITE; FAILURE; BURDEN; CRISIS	Snakebite envenoming has a heavy burden in the public health in sub-Saharan Africa. The viperid species Echis ocellatus (carpet viper or saw-scaled viper) is the medically most important snake in the savannahs of western sub-Saharan Africa. Several antivenoms are being distributed and used in this region for the treatment of envenomings by E. ocellatus, but the preclinical efficacy of some of the…	jcalvete@ibv.csic.es; dpla@ibv.csic.es; Jose.gutierrez@ucr.ac.cr	0041-0101	TOXICON	Toxicon	SEP 1	2016	119		280	288		10.1016/j.toxlet.2017.08.020	Rogalski, A., Soerensen, C., op den Brouw, B., Lister, C., Dashvesky, D., Arbuckle, K., Gloria, A., Zdenek, C.N., Casewell, N.R., Gutiérrez, J.M., Wüster, W., Ali, S.A., Masci, P., Rowley, P., Frank, N., Fry, B.G.	57195541825;57195544434;57191828841;57195289526;57195548239;8862950200;57195551272;57188964544;35219637700;57207967918;7003445493;36122450700;7003419674;7102942111;57191612033;7103057816;	Differential procoagulant effects of saw-scaled viper (Serpentes: Viperidae: Echis) snake venoms on human plasma and the narrow taxonomic ranges of antivenom efficacies	2017	Toxicology Letters	280			159	170		19	https://www.scopus.com/inward/record.uri?eid=2-s2.0-85028727922&doi=10.1016%2fj.toxlet.2017.08.020&partnerID=40&md5=5d307c5fdb10786d5cc92bb4ef7d7a38	Article	Final		Scopus	2-s2.0-85028727922
10.1016/j.jprot.2016.02.003	Lauridsen, LP; Laustsen, AH; Lomonte, B; Gutierrez, JM	Toxicovenomics and antivenom profiling of the Eastern green mamba snake (Dendroaspis angusticeps)	JOURNAL OF PROTEOMICS	English	Article	Dendroaspis angusticeps; Green mamba; Snake venom; Proteomics; Toxicovenomics: antivenoms	3-FINGER TOXINS; PHARMACOLOGICAL TOOLS; VENOM; PROTEINS; TARGETS; METALLOPROTEINASE; DENDROTOXINS; NEUROTOXINS; RECEPTORS; EVOLUTION	A toxicovenomic study was performed on the venom of the green mamba, Dendroaspis angusticeps. Forty-two different proteins were identified in the venom of D. angusticeps, in addition to the nucleoside adenosine. The most abundant proteins belong to the three-finger toxin (3FTx) (69.2%) and the Kunitz-type proteinase inhibitor (16.3%) families. Several sub-subfamilies of the 3FTxs were identified,…	jose.gutierrez@ucr.ac.cr	1874-3919	J PROTEOMICS	J. Proteomics	MAY 16	2016	136		248	261		10.1016/j.toxlet.2018.02.020	Oulion, B., Dobson, J.S., Zdenek, C.N., Arbuckle, K., Lister, C., Coimbra, F.C.P., op den Brouw, B., Debono, J., Rogalski, A., Violette, A., Fourmy, R., Frank, N., Fry, B.G.	57200822849;56288642200;57188964544;8862950200;57195289526;57200827596;57191828841;55791542700;57195541825;57191516721;55915080700;57191612033;7103057816;	Factor X activating Atractaspis snake venoms and the relative coagulotoxicity neutralising efficacy of African antivenoms	2018	Toxicology Letters	288			119	128		9	https://www.scopus.com/inward/record.uri?eid=2-s2.0-85042511879&doi=10.1016%2fj.toxlet.2018.02.020&partnerID=40&md5=4a5be00ce925feb1b0ea23bc54c6338a	Article	Final		Scopus	2-s2.0-85042511879
10.1371/journal.pntd.0004565	Ratanabanangkoon, K; Tan, KY; Eursakun, S; Tan, CH; Simsiriwong, P; Pamornsakda, T; Wiriyarat, W; Klinpayom, C; Tan, NH	A Simple and Novel Strategy for the Production of a Pan-specific Antiserum against Elapid Snakes of Asia	PLOS NEGLECTED TROPICAL DISEASES	English	Article		EQUINE ANTIBODY-RESPONSE; SUB-SAHARAN AFRICA; BOTHROPS-ASPER; NAJA-KAOUTHIA; POLYVALENT ANTIVENOM; COBRA VENOM; NEUTRALIZATION; NEUROTOXINS; TOXINS; IMMUNOREACTIVITY	Snakebite envenomation is a serious medical problem in many tropical developing countries and was considered by WHO as a neglected tropical disease. Antivenom (AV), the rational and most effective treatment modality, is either unaffordable and/or unavailable in many affected countries. Moreover, each AV is specific to only one (monospecific) or a few (polyspecific) snake venoms. This demands that…	kavi.rtn@mahidol.ac.th	1935-2735	PLOS NEGLECT TROP D	Plos Neglect. Trop. Dis.	APR	2016	10	4			e0004565	10.1016/j.trstmh.2004.09.014	Gutiérrez, J.M., Rojas, E., Quesada, L., León, G., Núñez, J., Laing, G.D., Sasa, M., Renjifo, J.M., Nasidi, A., Warrell, D.A., Theakston, R.D.G., Rojas, G.	34975051900;7102863889;14062604800;24338410700;7201854511;7005487455;7101930066;6507397584;6603897171;7102334232;35515446700;7004503544;	Pan-African polyspecific antivenom produced by caprylic acid purification of horse IgG: An alternative to the antivenom crisis in Africa	2005	Transactions of the Royal Society of Tropical Medicine and Hygiene	99	6		468	475		71	https://www.scopus.com/inward/record.uri?eid=2-s2.0-20244374566&doi=10.1016%2fj.trstmh.2004.09.014&partnerID=40&md5=48df0993e9c3e3a37a89f4213edff27a	Article	Final		Scopus	2-s2.0-20244374566
10.1093/infdis/jiv565	Dowall, SD; Callan, J; Zeltina, A; Al-Abdulla, I; Strecker, T; Fehling, SK; Krahling, V; Bosworth, A; Rayner, E; Taylor, I; Charlton, S; Landon, J; Cameron, I; Hewson, R; Nasidi, A; Bowden, TA; Carroll, MW	Development of a Cost-effective Ovine Polyclonal Antibody-Based Product, EBOTAb, to Treat Ebola Virus Infection	JOURNAL OF INFECTIOUS DISEASES	English	Article	Ebola; therapeutic; neutralization; antibody; efficacy	ANTIVENOM; TAXONOMY; PROPOSAL; AFRICA; ASSAYS	The highly glycosylated glycoprotein spike of Ebola virus (EBOV-GP(1,2)) is the primary target of the humoral host response. Recombinant EBOV-GP ectodomain (EBOV-GP(1,2ecto)) expressed in mammalian cells was used to immunize sheep and elicited a robust immune response and produced high titers of high avidity polyclonal antibodies. Investigation of the neutralizing activity of the ovine antisera i…	miles.carroll@phe.gov.uk	0022-1899	J INFECT DIS	J. Infect. Dis.	APR 1	2016	213	7	1124	1133		10.1016/j.trstmh.2007.11.006	Visser, L.E., Kyei-Faried, S., Belcher, D.W., Geelhoed, D.W., van Leeuwen, J.S., van Roosmalen, J.	56694048400;6508332702;7005984730;6507549031;12803915900;55847616800;	Failure of a new antivenom to treat Echis ocellatus snake bite in rural Ghana: the importance of quality surveillance	2008	Transactions of the Royal Society of Tropical Medicine and Hygiene	102	5		445	450		66	https://www.scopus.com/inward/record.uri?eid=2-s2.0-41749093483&doi=10.1016%2fj.trstmh.2007.11.006&partnerID=40&md5=fcbebf065c4c1f7bbc4aaf0f3c587ede	Article	Final		Scopus	2-s2.0-41749093483
10.1186/s40409-016-0066-7	Gampini, S; Nassouri, S; Chippaux, JP; Semde, R	Retrospective study on the incidence of envenomation and accessibility to antivenom in Burkina Faso	JOURNAL OF VENOMOUS ANIMALS AND TOXINS INCLUDING TROPICAL DISEASES	English	Article	Envenomation; Snakebite; Antivenom; Burkina Faso	SUB-SAHARAN AFRICA; SNAKEBITES	Background: Snakebite is a common neglected public health issue, especially in poor rural areas of sub-Saharan Africa, Asia and Latin America. Passive immunotherapy with safe and effective antivenom is the only approved treatment for it. This study aimed to determine the incidence of snakebites, and to assess the availability and accessibility of antivenoms, from 2010 to 2014, in Burkina Faso. Me…	sandy2bf@yahoo.fr	1678-9199	J VENOM ANIM TOXINS	J. Venom. Anim. Toxins Trop. Dis.	MAR 16	2016	22				10	10.1016/j.trstmh.2007.12.005	Warrell, D.A.	7102334232;	Unscrupulous marketing of snake bite antivenoms in Africa and Papua New Guinea: choosing the right product-'What's in a name?'	2008	Transactions of the Royal Society of Tropical Medicine and Hygiene	102	5		397	399		64	https://www.scopus.com/inward/record.uri?eid=2-s2.0-41749101463&doi=10.1016%2fj.trstmh.2007.12.005&partnerID=40&md5=727fe24e78f2e0d53335139e9bfaa414	Article	Final	Open Access	Scopus	2-s2.0-41749101463
10.1016/j.toxicon.2016.06.022	Calvete, JJ; Arias, AS; Rodriguez, Y; Quesada-Bernat, S; Sanchez, LV; Chippaux, JP; Pla, D; Gutierrez, JM	Preclinical evaluation of three polyspecific antivenoms against the venom of Echis ocellatus: Neutralization of toxic activities and antivenomics	TOXICON	English	Article	Africa; Echis ocellatus venom; Antivenoms; Neutralization; Antivenomics; Lethality	CROTALINE SNAKE-VENOMS; SUB-SAHARAN AFRICA; CARPET VIPER; POLYVALENT ANTIVENOM; EFFICACY; NIGERIA; BITE; FAILURE; BURDEN; CRISIS	Snakebite envenoming has a heavy burden in the public health in sub-Saharan Africa. The viperid species Echis ocellatus (carpet viper or saw-scaled viper) is the medically most important snake in the savannahs of western sub-Saharan Africa. Several antivenoms are being distributed and used in this region for the treatment of envenomings by E. ocellatus, but the preclinical efficacy of some of the…	jcalvete@ibv.csic.es; dpla@ibv.csic.es; Jose.gutierrez@ucr.ac.cr	0041-0101	TOXICON	Toxicon	SEP 1	2016	119		280	288		10.1016/j.trstmh.2010.09.005	Michael, G.C., Thacher, T.D., Shehu, M.I.L.	37665613900;6701376826;37666015000;	The effect of pre-hospital care for venomous snake bite on outcome in Nigeria	2011	Transactions of the Royal Society of Tropical Medicine and Hygiene	105	2		95	101		17	https://www.scopus.com/inward/record.uri?eid=2-s2.0-78651508498&doi=10.1016%2fj.trstmh.2010.09.005&partnerID=40&md5=758614a7ecbb772d050c084e3897e7a1	Article	Final		Scopus	2-s2.0-78651508498
10.7860/JCDR/2016/22759.8960	Nazari, M; Rastgar, H	Study on Distribution of Scorpions to Provide Prevention and Interventions in Combating Scorpionism in Poldokhtar County, Lorestan Province, Iran	JOURNAL OF CLINICAL AND DIAGNOSTIC RESEARCH	English	Article	Buthidae; Faunistic; Hemiscorpiidae	HEMISCORPIUS-LEPTURUS; EPIDEMIOLOGIC ASPECTS; ENVENOMATION; SEROTHERAPY; STINGS; KHUZESTAN; ANTIVENOM; CHILDREN	Introduction: Scorpions are arthropods of medical importance classified in the class Arachnida, inhabiting hot and dry environments. All scorpions have a venomous sting and several thousand people die each year from scorpion stings, but this mortality is due to the venom of about 25 species located in northern Africa, the Middle East, India, Mexico and parts of South America. Poldokhtar County be…	ynazari@yahoo.com	2249-782X	J CLIN DIAGN RES	J. Clin. Diagn. Res.	DEC	2016	10	12	LC5	LC9		10.1016/j.vaccine.2003.09.046	Harrison, R.A.	7403906852;	Development of venom toxin-specific antibodies by DNA immunisation: Rationale and strategies to improve therapy of viper envenoming	2004	Vaccine	22	13-14		1648	1655		28	https://www.scopus.com/inward/record.uri?eid=2-s2.0-1842584426&doi=10.1016%2fj.vaccine.2003.09.046&partnerID=40&md5=a6de2c5820c8138355a0856d6aa9a7dd	Article	Final		Scopus	2-s2.0-1842584426
10.1186/s40409-016-0080-9	Clement, H; Flores, V; De la Rosa, G; Zamudio, F; Alagon, A; Corzo, G	Heterologous expression, protein folding and antibody recognition of a neurotoxin from the Mexican coral snake Micrurus laticorallis	JOURNAL OF VENOMOUS ANIMALS AND TOXINS INCLUDING TROPICAL DISEASES	English	Article	Micrurus laticorallis; Protein folding; Recombinant; Elapid; Toxin; Protein recognition	LATICOLLARIS SQUAMATA ELAPIDAE; IN-VITRO; VENOM	Background: The cysteine-rich neurotoxins from elapid venoms are primarily responsible for human and animal envenomation; however, their low concentration in the venom may hamper the production of efficient elapid antivenoms. Therefore, the aim of the present study was to produce fully active elapid neurotoxic immunogens for elapid antivenom production. Method: Cysteine-rich neurotoxins showed re…	corzo@ibt.unam.mx	1678-9199	J VENOM ANIM TOXINS	J. Venom. Anim. Toxins Trop. Dis.	SEP 9	2016	22				25	10.1016/j.wem.2015.11.005	Darryl, W., Sartorius, B., Hift, R.	57151495100;12788526800;7004589666;	Estimating the burden of snakebite on public hospitals in KwaZulu Natal, South Africa	2016	Wilderness and Environmental Medicine	27	1		53	61		3	https://www.scopus.com/inward/record.uri?eid=2-s2.0-84959510269&doi=10.1016%2fj.wem.2015.11.005&partnerID=40&md5=a81419b17238ade102ce6e7d02afbb09	Article	Final	Open Access	Scopus	2-s2.0-84959510269
10.1016/j.toxicon.2016.06.006	Rivel, M; Solano, D; Herrera, M; Vargas, M; Villalta, M; Segura, A; Arias, AS; Leon, G; Gutierrez, JM	Pathogenesis of dermonecrosis induced by venom of the spitting cobra, Naja nigricollis: An experimental study in mice	TOXICON	English	Article	Naja nigricollis; Spitting cobra; Dermonecrosis; Venom; Cytotoxins; Phospholipases A(2); Re-epithelization; Antivenom; Neutralization	POLYSPECIFIC ANTIVENOM; BOTHROPS-ASPER; SNAKE-VENOMS; CARDIOTOXIN; NECROSIS; NIGERIA; AFRICA; PURIFICATION; MECHANISMS; HEMORRHAGE	The pathogenesis of dermonecrosis induced by the venom of the African spitting cobra Naja nigricollis was investigated in a mouse model. Intradermal injection of venom induced a macroscopic necrotic lesion. Histological examination revealed early edema of the dermis, followed by blistering, loss of skin appendages and reduction in cellularity. By 24 h, necrosis of the dermis was evident, sections…	jose.gutierrez@ucr.ac.cr	0041-0101	TOXICON	Toxicon	SEP 1	2016	119		171	179		10.1016/j.wem.2019.04.003	Benjamin, J.M., Chippaux, J.-P., Tamou-Sambo, B., Akpakpa, O.C., Massougbodji, A.	57202072922;7102237974;56593135900;57209323050;7003414712;	Successful Management of Two Patients with Intracranial Hemorrhage due to Carpet Viper (Echis ocellatus) Envenomation in a Limited-Resource Environment	2019	Wilderness and Environmental Medicine								https://www.scopus.com/inward/record.uri?eid=2-s2.0-85067357400&doi=10.1016%2fj.wem.2019.04.003&partnerID=40&md5=c0c0f04e1ae3236b17d647093a74c1a3	Article	Article in Press		Scopus	2-s2.0-85067357400
10.1016/j.toxicon.2016.06.022	Calvete, JJ; Arias, AS; Rodriguez, Y; Quesada-Bernat, S; Sanchez, LV; Chippaux, JP; Pla, D; Gutierrez, JM	Preclinical evaluation of three polyspecific antivenoms against the venom of Echis ocellatus: Neutralization of toxic activities and antivenomics	TOXICON	English	Article	Africa; Echis ocellatus venom; Antivenoms; Neutralization; Antivenomics; Lethality	CROTALINE SNAKE-VENOMS; SUB-SAHARAN AFRICA; CARPET VIPER; POLYVALENT ANTIVENOM; EFFICACY; NIGERIA; BITE; FAILURE; BURDEN; CRISIS	Snakebite envenoming has a heavy burden in the public health in sub-Saharan Africa. The viperid species Echis ocellatus (carpet viper or saw-scaled viper) is the medically most important snake in the savannahs of western sub-Saharan Africa. Several antivenoms are being distributed and used in this region for the treatment of envenomings by E. ocellatus, but the preclinical efficacy of some of the…	jcalvete@ibv.csic.es; dpla@ibv.csic.es; Jose.gutierrez@ucr.ac.cr	0041-0101	TOXICON	Toxicon	SEP 1	2016	119		280	288		10.1016/S0035-9203(03)80105-0	Einterz, E.M., Bates, M.E.	6701316747;7201434182;	Snakebite in northern Cameroon: 134 victims of bites by the saw-scaled or carpet viper, Echis ocellatus	2003	Transactions of the Royal Society of Tropical Medicine and Hygiene	97	6		693	696		16	https://www.scopus.com/inward/record.uri?eid=2-s2.0-22944469389&doi=10.1016%2fS0035-9203%2803%2980105-0&partnerID=40&md5=04f3ceedeb3dd8921cf97f880d3228e0	Article	Final		Scopus	2-s2.0-22944469389
	Pla, D; Calvete, JJ; Elosua, C; Paniagua, J	ANTIVENOMICS OF A SUB-SAHARAN AFRICA ANTIVENOM ANTIVIPMYN AFRICA	TOXICON	English	Meeting Abstract	Antivenomics; Sub-Saharan Africa; antivenom			jpaniagua@laboratoriosialanes.es	0041-0101	TOXICON	Toxicon	SEP 1	2016	119		371	372		10.1016/S0041-0101(00)00216-6	Hawgood, B.J.	7003661533;	Poul Agerholm Christensen MD (1912-1991): antivenom production at the South African Institute for Medical Research.	2001	Toxicon : official journal of the International Society on Toxinology	39	6		749	756		6	https://www.scopus.com/inward/record.uri?eid=2-s2.0-0035377399&doi=10.1016%2fS0041-0101%2800%2900216-6&partnerID=40&md5=5a66ed0d4e6b607d7332810cdd1d443b	Short Survey	Final		Scopus	2-s2.0-0035377399
10.1016/j.toxicon.2016.04.035	Tilbury, CR; Verster, J	A fatal bite from the burrowing asp Atractaspis corpulenta (Hallowell 1854)	TOXICON	English	Article	Snakebite; Africa; Atractaspis; Fatality; Autopsy; Sarafotoxins	MAST-CELL TRYPTASE; ENGADDENSIS ATRACTASPIDIDAE; GENUS-ATRACTASPIS; VENOM; ENDOTHELINS; SARAFOTOXINS; SNAKEBITE; VASOCONSTRICTION; RECEPTORS; SERPENTES	Bites from the various species of Atractaspis are a common occurrence in Africa but deaths are very unusual. Of the 19 described species, the clinical effects of the bite of only seven have been described, and in only three (Atractaspis irregularis, Atractaspis microlepidota and Atractaspis engaddensis) have fatalities been documented. A case of envenomation is described following a bite to a fin…	sacoltil@mweb.co.za	0041-0101	TOXICON	Toxicon	AUG	2016	118		21	26		10.1016/S0041-0101(02)00393-8	Theakston, R.D.G., Warrell, D.A., Griffiths, E.	35515446700;7102334232;57206434447;	Report of a WHO workshop on the standardization and control of antivenoms	2003	Toxicon	41	5		541	557		261	https://www.scopus.com/inward/record.uri?eid=2-s2.0-0037401660&doi=10.1016%2fS0041-0101%2802%2900393-8&partnerID=40&md5=46d6ea799657479893ea20e5c0ede474	Article	Final		Scopus	2-s2.0-0037401660
10.11604/pamj.2016.24.231.7576	Nkwescheu, A; Mbasso, LCD; Pouth, FBB; Dzudie, A; Billong, SC; Ngouakam, H; Diffo, JL; Eyongorock, H; Mbacham, W	Snakebite in bedroom kills a physician in Cameroon: a case report	PAN AFRICAN MEDICAL JOURNAL	English	Article	Fatal snakebite; cobra; physician; Cameroon	BITE; ANTIVENOM	The World Health Organization (WHO) classifies snake bites as neglected public health problem affecting mostly tropical and subtropical countries. In Africa there are an estimated 1 million snake bites annually with about half needing a specific treatment. Women, children and farmers in poor rural communities in developing countries are the most affected. Case management of snake bites are not ad…		1937-8688	PAN AFR MED J	Pan Afr. Med. J.	JUL 13	2016	24				231	10.1016/S0041-0101(03)00098-9	Laing, G.D., Renjifo, J.M., Ruiz, F., Harrison, R.A., Nasidi, A., Gutierrez, J.-M., Rowley, P.D., Warrell, D.A., Theakston, R.D.G.	7005487455;6507397584;7103107901;7403906852;6603897171;34975051900;7102942111;7102334232;35515446700;	A new Pan African polyspecific antivenom developed in response to the antivenom crisis in Africa	2003	Toxicon	42	1		35	41		31	https://www.scopus.com/inward/record.uri?eid=2-s2.0-0141767102&doi=10.1016%2fS0041-0101%2803%2900098-9&partnerID=40&md5=05e35efb178c3c9632a8769ecd981245	Article	Final		Scopus	2-s2.0-0141767102
10.1097/MD.0000000000004001	Firth, GB; Street, M; Ramguthy, Y; Doedens, L	Mortality following snake bite envenomation by Bitis arietans in an HIV positive child A case report	MEDICINE	English	Article	compartment syndrome; HIV and thrombocytopenia; pediatric; snake bite	SOUTH-AFRICA; INFECTED CHILDREN; THROMBOCYTOPENIA	Snake bites occur commonly in the rural areas of South Africa. Hospitals where snake bites are uncommon should always have protocols on standby in the event of such cases presenting. This is the first reported case documenting the effect of human immunodeficiency virus (HIV) on snake bite in South African children. A case report and review of relevant information about the case was undertaken. We…	greg.firth@gmail.com	0025-7974	MEDICINE	Medicine (Baltimore)	JUL	2016	95	27			e4001	10.1016/S0140-6736(05)74319-1	Theakston, R.D.G., Warrell, D.A.	35515446700;7102334232;	Crisis in snake antivenom supply for Africa [14]	2000	Lancet	356	9247		2104			96	https://www.scopus.com/inward/record.uri?eid=2-s2.0-0034676806&doi=10.1016%2fS0140-6736%2805%2974319-1&partnerID=40&md5=1eabdb280920162ce9a6a05484269154	Letter	Final		Scopus	2-s2.0-0034676806
10.1038/srep26778	Maduwage, K; Silva, A; O'Leary, MA; Hodgson, WC; Isbister, GK	Efficacy of Indian polyvalent snake antivenoms against Sri Lankan snake venoms: lethality studies or clinically focussed in vitro studies	SCIENTIFIC REPORTS	English	Article		VIPER DABOIA-RUSSELII; NAJA-NAJA; CROSS-NEUTRALIZATION; HAFFKINE ANTIVENOM; KRAIT VENOMS; ASIAN COBRA; PSEUDECHIS; FAILURE; NIGERIA; AFRICA	In vitro antivenom efficacy studies were compared to rodent lethality studies to test two Indian snake antivenoms (VINS and BHARAT) against four Sri Lankan snakes. In vitro efficacy was tested at venom concentrations consistent with human envenoming. Efficacy was compared statistically for one batch from each manufacturer where multiple vials were available. In binding studies EC50 for all VINS a…	geoff.isbister@gmail.com	2045-2322	SCI REP-UK	Sci Rep	MAY 27	2016	6				26778	10.1016/S0140-6736(15)00247-0	[No author name available]	[No author id available]	Snake bite - The neglected tropical disease	2015	The Lancet	386	9999		1110			14	https://www.scopus.com/inward/record.uri?eid=2-s2.0-84942120335&doi=10.1016%2fS0140-6736%2815%2900247-0&partnerID=40&md5=70fc00aeecc699ad190a832008dcde82	Editorial	Final		Scopus	2-s2.0-84942120335
10.1016/j.jprot.2016.02.003	Lauridsen, LP; Laustsen, AH; Lomonte, B; Gutierrez, JM	Toxicovenomics and antivenom profiling of the Eastern green mamba snake (Dendroaspis angusticeps)	JOURNAL OF PROTEOMICS	English	Article	Dendroaspis angusticeps; Green mamba; Snake venom; Proteomics; Toxicovenomics: antivenoms	3-FINGER TOXINS; PHARMACOLOGICAL TOOLS; VENOM; PROTEINS; TARGETS; METALLOPROTEINASE; DENDROTOXINS; NEUROTOXINS; RECEPTORS; EVOLUTION	A toxicovenomic study was performed on the venom of the green mamba, Dendroaspis angusticeps. Forty-two different proteins were identified in the venom of D. angusticeps, in addition to the nucleoside adenosine. The most abundant proteins belong to the three-finger toxin (3FTx) (69.2%) and the Kunitz-type proteinase inhibitor (16.3%) families. Several sub-subfamilies of the 3FTxs were identified,…	jose.gutierrez@ucr.ac.cr	1874-3919	J PROTEOMICS	J. Proteomics	MAY 16	2016	136		248	261		10.1016/S0140-6736(15)01104-6	Chippaux, J.-P., Massougbodji, A., Diouf, A., Baldé, C.M., Boyer, L.V.	7102237974;7003414712;23768197200;24775005600;7102602511;	Snake bites and antivenom shortage in Africa	2015	The Lancet	386	10010		2252	2253		6	https://www.scopus.com/inward/record.uri?eid=2-s2.0-84949483052&doi=10.1016%2fS0140-6736%2815%2901104-6&partnerID=40&md5=7edcd1d0a46378942b267f40346d467d	Letter	Final		Scopus	2-s2.0-84949483052
10.7196/SAMJ.2016.v106i5.9124	Wagener, M	Haemotoxic snakebite in rural KwaZulu-Natal, South Africa: A case presenting with haematemesis	SAMJ SOUTH AFRICAN MEDICAL JOURNAL	English	Article			A 36-year-old man who had been bitten on the left index finger by a snake identified as a boomslang (Dispholidus typus) presented with haematemesis and hypovolaemic shock. Coagulopathy was presumed, and the platelet count was 2 x 10(9)/L. Findings on upper endoscopy included oesophageal petechial haemorrhages, severe haemorrhagic gastritis and an antral ulcer. The patient was successfully managed…	mark.wagener2@gmail.com	0256-9574	SAMJ S AFR MED J	SAMJ S. Afr. Med. J.	MAY	2016	106	5	44	45		10.1016/S0140-6736(17)31751-8	The Lancet	56213072600;	Snake-bite envenoming: a priority neglected tropical disease	2017	The Lancet	390	10089		2			13	https://www.scopus.com/inward/record.uri?eid=2-s2.0-85021393399&doi=10.1016%2fS0140-6736%2817%2931751-8&partnerID=40&md5=7a46eda5145f06812d6525647757fcd2	Editorial	Final		Scopus	2-s2.0-85021393399
10.1371/journal.pntd.0004565	Ratanabanangkoon, K; Tan, KY; Eursakun, S; Tan, CH; Simsiriwong, P; Pamornsakda, T; Wiriyarat, W; Klinpayom, C; Tan, NH	A Simple and Novel Strategy for the Production of a Pan-specific Antiserum against Elapid Snakes of Asia	PLOS NEGLECTED TROPICAL DISEASES	English	Article		EQUINE ANTIBODY-RESPONSE; SUB-SAHARAN AFRICA; BOTHROPS-ASPER; NAJA-KAOUTHIA; POLYVALENT ANTIVENOM; COBRA VENOM; NEUTRALIZATION; NEUROTOXINS; TOXINS; IMMUNOREACTIVITY	Snakebite envenomation is a serious medical problem in many tropical developing countries and was considered by WHO as a neglected tropical disease. Antivenom (AV), the rational and most effective treatment modality, is either unaffordable and/or unavailable in many affected countries. Moreover, each AV is specific to only one (monospecific) or a few (polyspecific) snake venoms. This demands that…	kavi.rtn@mahidol.ac.th	1935-2735	PLOS NEGLECT TROP D	Plos Neglect. Trop. Dis.	APR	2016	10	4			e0004565	10.1016/S0140-6736(18)31224-8	Longbottom, J., Shearer, F.M., Devine, M., Alcoba, G., Chappuis, F., Weiss, D.J., Ray, S.E., Ray, N., Warrell, D.A., Ruiz de Castañeda, R., Williams, D.J., Hay, S.I., Pigott, D.M.	56785671300;56957113700;57203975228;55233789300;7004412392;8609275600;57196078769;23029064500;7102334232;56043343000;55737569100;7101875313;55320335600;	Vulnerability to snakebite envenoming: a global mapping of hotspots	2018	The Lancet	392	10148		673	684		13	https://www.scopus.com/inward/record.uri?eid=2-s2.0-85053854148&doi=10.1016%2fS0140-6736%2818%2931224-8&partnerID=40&md5=c52f92d21f9f1cd327c6e4f0cf2b9dd3	Article	Final	Open Access	Scopus	2-s2.0-85053854148
10.1093/infdis/jiv565	Dowall, SD; Callan, J; Zeltina, A; Al-Abdulla, I; Strecker, T; Fehling, SK; Krahling, V; Bosworth, A; Rayner, E; Taylor, I; Charlton, S; Landon, J; Cameron, I; Hewson, R; Nasidi, A; Bowden, TA; Carroll, MW	Development of a Cost-effective Ovine Polyclonal Antibody-Based Product, EBOTAb, to Treat Ebola Virus Infection	JOURNAL OF INFECTIOUS DISEASES	English	Article	Ebola; therapeutic; neutralization; antibody; efficacy	ANTIVENOM; TAXONOMY; PROPOSAL; AFRICA; ASSAYS	The highly glycosylated glycoprotein spike of Ebola virus (EBOV-GP(1,2)) is the primary target of the humoral host response. Recombinant EBOV-GP ectodomain (EBOV-GP(1,2ecto)) expressed in mammalian cells was used to immunize sheep and elicited a robust immune response and produced high titers of high avidity polyclonal antibodies. Investigation of the neutralizing activity of the ovine antisera i…	miles.carroll@phe.gov.uk	0022-1899	J INFECT DIS	J. Infect. Dis.	APR 1	2016	213	7	1124	1133		10.1016/S0140-6736(18)31328-X	Isbister, G.K., Silva, A.	34975054300;24391749300;	Addressing the global challenge of snake envenoming	2018	The Lancet	392	10148		619	620		2	https://www.scopus.com/inward/record.uri?eid=2-s2.0-85053563985&doi=10.1016%2fS0140-6736%2818%2931328-X&partnerID=40&md5=f8fb3abcf11ee58a44977a33fd982a19	Note	Final	Open Access	Scopus	2-s2.0-85053563985
10.1684/mst.2016.0571	Chippaux, JP	Management of scorpion stings in Africa and the Mediterranean region	MEDECINE ET SANTE TROPICALES	French	Article	envenomation; scorpion sting; treatment; antivenom; Africa; Mediterranean region		Common in the southern and eastern Mediterranean basin, scorpion stings can develop into a severe medical emergency, especially in young children. Here we review several principles of diagnosis and treatment. The indications for antivenom and symptomatic treatment are detailed according to the symptoms and clinical severity of envenomation.	jean-philippe.chippaux@ird.fr	2261-3684	MED SANTE TROP	Med. Sante Trop.	APR-JUN	2016	26	2	130	133		10.1016/S0924-8579(02)00292-3	Ismail, M., Memish, Z.A.	7401908775;7005059350;	Venomous snakes of Saudi Arabia and the Middle East: A keynote for travellers	2003	International Journal of Antimicrobial Agents	21	2		164	169		23	https://www.scopus.com/inward/record.uri?eid=2-s2.0-0037294076&doi=10.1016%2fS0924-8579%2802%2900292-3&partnerID=40&md5=a4ce3588d249d10eada0351004ea67a9	Article	Final		Scopus	2-s2.0-0037294076
10.1186/s40409-016-0066-7	Gampini, S; Nassouri, S; Chippaux, JP; Semde, R	Retrospective study on the incidence of envenomation and accessibility to antivenom in Burkina Faso	JOURNAL OF VENOMOUS ANIMALS AND TOXINS INCLUDING TROPICAL DISEASES	English	Article	Envenomation; Snakebite; Antivenom; Burkina Faso	SUB-SAHARAN AFRICA; SNAKEBITES	Background: Snakebite is a common neglected public health issue, especially in poor rural areas of sub-Saharan Africa, Asia and Latin America. Passive immunotherapy with safe and effective antivenom is the only approved treatment for it. This study aimed to determine the incidence of snakebites, and to assess the availability and accessibility of antivenoms, from 2010 to 2014, in Burkina Faso. Me…	sandy2bf@yahoo.fr	1678-9199	J VENOM ANIM TOXINS	J. Venom. Anim. Toxins Trop. Dis.	MAR 16	2016	22				10	10.1021/pr101040f	Petras, D., Sanz, L., Segura, A., Herrera, M., Villalta, M., Solano, D., Vargas, M., León, G., Warrell, D.A., Theakston, R.D.G., Harrison, R.A., Durfa, N., Nasidi, A., Gutiérrez, J.M., Calvete, J.J.	35311700800;7005418464;8851696200;35240148500;35241486700;55235852400;34868990900;24338410700;7102334232;35515446700;7403906852;24721067700;6603897171;34975051900;26643263500;	Snake venomics of African spitting cobras: Toxin composition and assessment of congeneric cross-reactivity of the Pan-African EchiTAb-Plus-ICP antivenom by antivenomics and neutralization approaches	2011	Journal of Proteome Research	10	3		1266	1280		95	https://www.scopus.com/inward/record.uri?eid=2-s2.0-79952401014&doi=10.1021%2fpr101040f&partnerID=40&md5=bb684d7171c1873dcfbbaa931ae8d981	Article	Final		Scopus	2-s2.0-79952401014
10.1186/s40409-016-0063-x	Tchaou, BA; de Tove, KMS; de Tove, YSS; Djomga, ATC; Aguemon, AR; Massougbodji, A; Chippaux, JP	Contribution of ultrasonography to the diagnosis of internal bleeding in snakebite envenomation	JOURNAL OF VENOMOUS ANIMALS AND TOXINS INCLUDING TROPICAL DISEASES	English	Article	Envenomation; Ultrasound; Internal bleeding; Hemoperitoneum; Hematoma	BENIN	Background: In Africa, snakebite envenomations are frequently complicated by life-threatening hemorrhagic syndromes. The authors of the present study conducted a prospective analysis at the University Hospital of Parakou (north of Benin) for seven months (January 1 to July 31, 2014) to assess the contribution of ultrasonography to the diagnosis of internal bleedings and management of envenomation…	tchblaise@yahoo.fr	1678-9199	J VENOM ANIM TOXINS	J. Venom. Anim. Toxins Trop. Dis.	MAR 16	2016	22				13	10.1038/525299a	Schiermeier, Q.	25959692900;	Africa braced for snakebite crisis	2015	Nature	525	7569		299			14	https://www.scopus.com/inward/record.uri?eid=2-s2.0-84942054961&doi=10.1038%2f525299a&partnerID=40&md5=33832ce9c2e01b8d45a8faedc45716ae	Short Survey	Final	Open Access	Scopus	2-s2.0-84942054961
10.1186/s40409-016-0065-8	Chafiq, F; El Hattimy, F; Rhalem, N; Chippaux, JP; Soulaymani, A; Mokhtari, A; Soulaymani-Bencheikh, R	Snakebites notified to the poison control center of Morocco between 2009 and 2013	JOURNAL OF VENOMOUS ANIMALS AND TOXINS INCLUDING TROPICAL DISEASES	English	Article	Snakebite; Envenomation; Viper; Morocco; Epidemiology	EPIDEMIOLOGIC PROFILE; AFRICA; VENOMS	Background: Snakebites cause considerable death and injury throughout the globe, particularly in tropical regions, and pose an important yet neglected threat to public health. In 2008, the Centre Anti Poison et de Parmacovigilance du Maroc (CAPM) started to set up a specific strategy for the control of snakebites that was formalized in 2012. The aim of the present study is to describe and update …	chafiqfouad@yahoo.fr	1678-9199	J VENOM ANIM TOXINS	J. Venom. Anim. Toxins Trop. Dis.	MAR 16	2016	22				8	10.1038/nbt0207-173	Stock, R.P., Massougbodji, A., Alagón, A., Chippaux, J.-P.	7102081716;7003414712;7003311011;7102237974;	Bringing antivenoms to sub-Saharan Africa	2007	Nature Biotechnology	25	2		173	177		65	https://www.scopus.com/inward/record.uri?eid=2-s2.0-33846891053&doi=10.1038%2fnbt0207-173&partnerID=40&md5=0b91b79c165222ff20c347f3b554131a	Review	Final		Scopus	2-s2.0-33846891053
10.1186/s40409-016-0062-y	Chippaux, JP; Akaffou, MH; Allali, BK; Dosso, M; Massougbodji, A; Barraviera, B	The 6th international conference on envenomation by Snakebites and Scorpion Stings in Africa: a crucial step for the management of envenomation	JOURNAL OF VENOMOUS ANIMALS AND TOXINS INCLUDING TROPICAL DISEASES	English	Editorial Material	Envenomation; Antivenom; Epidemiology; Drug policy; Africa		During the 6th International Conference on Envenomation by Snakebites and Scorpion Stings in Africa held in Abidjan, from 1 to 5 June 2015, the measures for the management of envenomation were discussed and new recommendations were adopted by the participants. The high incidence and severity of this affliction were confirmed by several studies conducted in African countries. The poor availability…	jean-philippe.chippaux@ird.fr	1678-9199	J VENOM ANIM TOXINS	J. Venom. Anim. Toxins Trop. Dis.	MAR 16	2016	22				11	10.1038/s41467-018-06086-4	Laustsen, A.H., Karatt-Vellatt, A., Masters, E.W., Arias, A.S., Pus, U., Knudsen, C., Oscoz, S., Slavny, P., Griffiths, D.T., Luther, A.M., Leah, R.A., Lindholm, M., Lomonte, B., Gutiérrez, J.M., McCafferty, J.	56536864800;36194083900;57204032888;57189728396;57201321143;57201317289;57190497263;35752370800;57204033340;57204034717;57204035024;57204034557;7005342903;57207967918;7005010269;	In vivo neutralization of dendrotoxin-mediated neurotoxicity of black mamba venom by oligoclonal human IgG antibodies	2018	Nature Communications	9	1	3928				6	https://www.scopus.com/inward/record.uri?eid=2-s2.0-85054161154&doi=10.1038%2fs41467-018-06086-4&partnerID=40&md5=f4c75f72850a71ffd9d84de3bffa0c33	Article	Final	Open Access	Scopus	2-s2.0-85054161154
10.1371/journal.pntd.0004568	Hamza, M; Idris, MA; Maiyaki, MB; Lamorde, M; Chippaux, JP; Warrell, DA; Kuznik, A; Habib, AG	Cost-Effectiveness of Antivenoms for Snakebite Envenoming in 16 Countries in West Africa	PLOS NEGLECTED TROPICAL DISEASES	English	Article		EARLY ADVERSE-REACTIONS; COBRA NAJA-NIGRICOLLIS; SPITTING COBRA; CLINICAL-TRIAL; HIV TREATMENT; RURAL GHANA; NIGERIA; BITES; MORTALITY; MANAGEMENT	Background Snakebite poisoning is a significant medical problem in agricultural societies in Sub Saharan Africa. Antivenom (AV) is the standard treatment, and we assessed the cost-effectiveness of making it available in 16 countries in West Africa. Methods We determined the cost-effectiveness of AV based on a decision-tree model from a public payer perspective. Specific AVs included in the model …	abdulrazaq_habib@yahoo.co.uk	1935-2735	PLOS NEGLECT TROP D	Plos Neglect. Trop. Dis.	MAR	2016	10	3			e0004568	10.1051/jbio/2009042	Chippaux, J.-P.	7102237974;	Emergency immunotherapy: Snake and scorpion antivenoms [Immunothérapie d'urgence: antivenins de serpent et de scorpion]	2010	Biologie Aujourd'hui	204	1		61	70		8	https://www.scopus.com/inward/record.uri?eid=2-s2.0-78149241203&doi=10.1051%2fjbio%2f2009042&partnerID=40&md5=972c7cb91d13f6dde390fbbde3e4714b	Article	Final		Scopus	2-s2.0-78149241203
10.1016/j.wem.2015.11.005	Wood, D; Sartorius, B; Hift, R	Estimating the Burden of Snakebite on Public Hospitals in KwaZulu Natal, South Africa	WILDERNESS & ENVIRONMENTAL MEDICINE	English	Article	snakebite; antivenom; antivenom ratio; incidence; mortality; South Africa; KwaZulu Natal distribution; costs	SEEKING BEHAVIOR; EPIDEMIOLOGY; BITES	Objective.-We propose a formula as a means to estimate the number and incidence of snakebites treated per annum in KwaZulu Natal (KZN), South Africa. Methods.-Using an unvalidated formula that includes an antivenom ratio, we crudely estimated the total number of snakebite presentations in KZN. Using antivenom supply data from the central pharmacy, we stratified a sample of 6 hospitals that were s…	darrylrwood@yahoo.co.uk	1080-6032	WILD ENVIRON MED	Wildern. Environ. Med.	MAR	2016	27	1	53	61		10.1051/jbio/2009043	Chippaux, J.-P.	7102237974;	Guidelines for the production, control and regulation of snake antivenom immunoglobulins [Recommandations pour la production, le contrôle et l'enregistrement des immunoglobulines antivenimeuses]	2010	Biologie Aujourd'hui	204	1		87	91		17	https://www.scopus.com/inward/record.uri?eid=2-s2.0-78149273779&doi=10.1051%2fjbio%2f2009043&partnerID=40&md5=862d818bdebec03c3c4a83ae974c390c	Article	Final		Scopus	2-s2.0-78149273779
10.1080/20786190.2015.1120934	Wood, D; Sartorius, B; Hift, R	Snakebite in north-eastern South Africa: clinical characteristics and risks for severity	SOUTH AFRICAN FAMILY PRACTICE	English	Article	Snakebite; cytotoxic; neurotoxic; haemotoxic; envenomation; emergency; KwaZulu Natal	ACUTE-RENAL-FAILURE; EPIDEMIOLOGY; ENVENOMATION; MANAGEMENT; BITE; ANTIVENOM; OUTCOMES; BURDEN	Objectives: To identify the toxicity profile of snakebites and to assess clinical severity. Methods: An analysis of all patients admitted to Ngwelezane Hospital's Emergency Department with a diagnosis of snakebite over five years was done. All patients were admitted, assessed and standard haematological and biochemical tests were done. Patients were observed for a minimum of 12 hours' observation…	darrylrwood@yahoo.co.uk	2078-6190	S AFR FAM PRACT			2016	58	2	62	67		10.1074/jbc.M112.348912	Di Tommaso, A., Juste, M.O., Martin-Eauclaire, M.-F., Dimier-Poisson, I., Billiald, P., Aubrey, N.	57196655690;18233252700;7004280232;6602983040;6603436344;7801564064;	Diabody mixture providing full protection against experimental scorpion envenoming with crude Androctonus australis venom	2012	Journal of Biological Chemistry	287	17		14149	14156		13	https://www.scopus.com/inward/record.uri?eid=2-s2.0-84859962399&doi=10.1074%2fjbc.M112.348912&partnerID=40&md5=f21c171b49fb0584c6bc42317f1459bd	Article	Final	Open Access	Scopus	2-s2.0-84859962399
10.1371/journal.pntd.0004325	Guidolin, FR; Caricati, CP; Marcelino, JR; da Silva, WD	Development of Equine IgG Antivenoms against Major Snake Groups in Mozambique	PLOS NEGLECTED TROPICAL DISEASES	English	Article		CAPRYLIC-ACID; VENOM; AFRICA; PURIFICATION; PROTEINS; CRISIS; BITES	Background Snake envenoming is a significant public health problem in underdeveloped and developing countries. In sub-Saharan Africa, it is estimated that 90,000-400,000 envenomations occur each year, resulting in 3,500-32,000 deaths. Envenomings are caused by snakes from the Viperidae (Bitis spp. and Echis spp.) and Elapidae (Naja spp. and Dendroaspis spp.) families. The African continent has be…	wilmar.silva@butantan.gov.br	1935-2735	PLOS NEGLECT TROP D	Plos Neglect. Trop. Dis.	JAN	2016	10	1			e0004325	10.1079/PGR200574	Sasikumar, B.	6602667714;	Genetic resources of Curcuma: Diversity, characterization and utilization	2005	Plant Genetic Resources: Characterisation and Utilisation	3	2		230	251		126	https://www.scopus.com/inward/record.uri?eid=2-s2.0-25844468313&doi=10.1079%2fPGR200574&partnerID=40&md5=62d190c25911699b124a6af83c1fbb14	Review	Final		Scopus	2-s2.0-25844468313
10.2174/1381612822666160623073438	Laustsen, AH; Engmark, M; Milbo, C; Johannesen, J; Lomonte, B; Gutierrez, JM; Lohse, B	From Fangs to Pharmacology: The Future of Snakebite Envenoming Therapy	CURRENT PHARMACEUTICAL DESIGN	English	Review	Antivenom; antitoxin; snakebite therapy; snake venom; snake toxins; antibodies; future antivenom design	VENOM METALLOPROTEINASE INHIBITOR; CROTALUS-DURISSUS-TERRIFICUS; BOTHROPS-JARARACUSSU VENOM; PHOSPHOLIPASE A(2) INHIBITORS; DOMAIN ANTIBODY FRAGMENTS; TAILED PIT VIPER; ANTIHEMORRHAGIC FACTOR; MONOCLONAL-ANTIBODIES; NAJA-KAOUTHIA; TRIMERESURUS-FLAVOVIRIDIS	The snake is the symbol of medicine due to its association with Asclepius, the Greek God of medicine, and so with good reasons. More than 725 species of venomous snakes have toxins specifically evolved to exert potent bioactivity in prey or victims, and snakebites constitute a public health hazard of high impact in Asia, Africa, Latin America, and parts of Oceania. Parenteral administration of an…	bril@sund.ku.dk	1381-6128	CURR PHARM DESIGN	Curr. Pharm. Design		2016	22	34	5270	5293		10.1080/10937404.2012.645141	Ferreira Jr., R.S., Almeida, R.A.M.B., Barraviera, S.R.C.S., Barraviera, B.	57209841958;57202997848;6508231364;7004150742;	Historical perspective and human consequences of Africanized bee stings in the Americas	2012	Journal of Toxicology and Environmental Health - Part B: Critical Reviews	15	2		97	108		20	https://www.scopus.com/inward/record.uri?eid=2-s2.0-84859185166&doi=10.1080%2f10937404.2012.645141&partnerID=40&md5=d07b3c9ea75d5111000a6272b2af6854	Review	Final		Scopus	2-s2.0-84859185166
	Saravia, ALC	THE SOCIO-TECHNICAL NETWORK ORIGINATED IN COSTA RICA, WHICH ALLOWED THE DEVELOPMENT OF THE FIRST POLYVALENT ANTIVENOM FOR SUB-SAHARAN AFRICA	REVISTA DE CIENCIAS SOCIALES-COSTA RICA	Spanish	Article	COSTA RICA; SCIENCE AND TECHNOLOGY; POLYVALENT ANTIVENOM; ANTHROPOLOGY; SOCIETY		This article discusses a case study of a scientific techno community, the Instituto Clodomiro Picado Twight and development of the first polyvalent antivenom for sub-Saharan Africa. It aims to provide some conceptual and theoretical elements generated from social research of science and technology or current called Science, Technology and Society (STS) for the study of scientific and technologica…	ana.calderon@ucr.ac.cr	2215-2601	REV CIENC SOC-COSTA	Rev. Cienc. Soc.-Costa Rica		2016		153	49	67		10.1080/15563650.2017.1284334	Williams, K.L., Woslager, M., Garland, S.L., Barton, R.P., Banner, W.	57193214146;57193208402;57193207684;57193207726;7004349057;	Use of polyvalent equine anti-viper serum to treat delayed coagulopathy due to suspected Sistrurus miliarius streckeri envenomation in two children	2017	Clinical Toxicology	55	5		326	331		1	https://www.scopus.com/inward/record.uri?eid=2-s2.0-85011654052&doi=10.1080%2f15563650.2017.1284334&partnerID=40&md5=654c3712cce41295ce5af7280db7f121	Article	Final		Scopus	2-s2.0-85011654052
10.1016/j.toxicon.2016.06.022	Calvete, JJ; Arias, AS; Rodriguez, Y; Quesada-Bernat, S; Sanchez, LV; Chippaux, JP; Pla, D; Gutierrez, JM	Preclinical evaluation of three polyspecific antivenoms against the venom of Echis ocellatus: Neutralization of toxic activities and antivenomics	TOXICON	English	Article	Africa; Echis ocellatus venom; Antivenoms; Neutralization; Antivenomics; Lethality	CROTALINE SNAKE-VENOMS; SUB-SAHARAN AFRICA; CARPET VIPER; POLYVALENT ANTIVENOM; EFFICACY; NIGERIA; BITE; FAILURE; BURDEN; CRISIS	Snakebite envenoming has a heavy burden in the public health in sub-Saharan Africa. The viperid species Echis ocellatus (carpet viper or saw-scaled viper) is the medically most important snake in the savannahs of western sub-Saharan Africa. Several antivenoms are being distributed and used in this region for the treatment of envenomings by E. ocellatus, but the preclinical efficacy of some of the…	jcalvete@ibv.csic.es; dpla@ibv.csic.es; Jose.gutierrez@ucr.ac.cr	0041-0101	TOXICON	Toxicon	SEP 1	2016	119		280	288		10.1080/15563650701382748	Seifert, S.A., Oakes, J.A., Boyer, L.V.	7004426583;35828608000;7102602511;	Toxic Exposure Surveillance System (TESS)-based characterization of U.S. non-native venomous snake exposures, 1995-2004	2007	Clinical Toxicology	45	5		571	578		11	https://www.scopus.com/inward/record.uri?eid=2-s2.0-34547200550&doi=10.1080%2f15563650701382748&partnerID=40&md5=dd051b863a07b2042f823daa8ea1ee10	Article	Final		Scopus	2-s2.0-34547200550
	Pla, D; Calvete, JJ; Elosua, C; Paniagua, J	ANTIVENOMICS OF A SUB-SAHARAN AFRICA ANTIVENOM ANTIVIPMYN AFRICA	TOXICON	English	Meeting Abstract	Antivenomics; Sub-Saharan Africa; antivenom			jpaniagua@laboratoriosialanes.es	0041-0101	TOXICON	Toxicon	SEP 1	2016	119		371	372		10.1080/20786204.2005.10873288	Blaylock, R.S.	7005148354;	The identification and syndromic management of snakebite in South Africa	2005	South African Family Practice	47	9		48	53		22	https://www.scopus.com/inward/record.uri?eid=2-s2.0-29644443522&doi=10.1080%2f20786204.2005.10873288&partnerID=40&md5=5e4133121e8fc843942f4153a5634ad7	Review	Final	Open Access	Scopus	2-s2.0-29644443522
10.1371/journal.pntd.0004568	Hamza, M; Idris, MA; Maiyaki, MB; Lamorde, M; Chippaux, JP; Warrell, DA; Kuznik, A; Habib, AG	Cost-Effectiveness of Antivenoms for Snakebite Envenoming in 16 Countries in West Africa	PLOS NEGLECTED TROPICAL DISEASES	English	Article		EARLY ADVERSE-REACTIONS; COBRA NAJA-NIGRICOLLIS; SPITTING COBRA; CLINICAL-TRIAL; HIV TREATMENT; RURAL GHANA; NIGERIA; BITES; MORTALITY; MANAGEMENT	Background Snakebite poisoning is a significant medical problem in agricultural societies in Sub Saharan Africa. Antivenom (AV) is the standard treatment, and we assessed the cost-effectiveness of making it available in 16 countries in West Africa. Methods We determined the cost-effectiveness of AV based on a decision-tree model from a public payer perspective. Specific AVs included in the model …	abdulrazaq_habib@yahoo.co.uk	1935-2735	PLOS NEGLECT TROP D	Plos Neglect. Trop. Dis.	MAR	2016	10	3			e0004568	10.1080/20786204.2009.10873852	Ogunbanjo, G.A., Kyeyune, C.	9237864000;34877085400;	Management of snakebites at a rural South African hospital	2009	South African Family Practice	51	3		224	227		2	https://www.scopus.com/inward/record.uri?eid=2-s2.0-70249123843&doi=10.1080%2f20786204.2009.10873852&partnerID=40&md5=da46c2fbca132daee08d5bb565b7963a	Article	Final		Scopus	2-s2.0-70249123843
10.1371/journal.pntd.0004568	Hamza, M; Idris, MA; Maiyaki, MB; Lamorde, M; Chippaux, JP; Warrell, DA; Kuznik, A; Habib, AG	Cost-Effectiveness of Antivenoms for Snakebite Envenoming in 16 Countries in West Africa	PLOS NEGLECTED TROPICAL DISEASES	English	Article		EARLY ADVERSE-REACTIONS; COBRA NAJA-NIGRICOLLIS; SPITTING COBRA; CLINICAL-TRIAL; HIV TREATMENT; RURAL GHANA; NIGERIA; BITES; MORTALITY; MANAGEMENT	Background Snakebite poisoning is a significant medical problem in agricultural societies in Sub Saharan Africa. Antivenom (AV) is the standard treatment, and we assessed the cost-effectiveness of making it available in 16 countries in West Africa. Methods We determined the cost-effectiveness of AV based on a decision-tree model from a public payer perspective. Specific AVs included in the model …	abdulrazaq_habib@yahoo.co.uk	1935-2735	PLOS NEGLECT TROP D	Plos Neglect. Trop. Dis.	MAR	2016	10	3			e0004568	10.1081/CLT-120016963	Lavonas, E.J., Tomaszewski, C.A., Ford, M.D., Rouse, A.M., Kerns II, W.P.	35484374700;6701410603;55126951200;7006031363;56232935700;	Severe puff adder (Bitis arietans) envenomation with coagulopathy	2002	Journal of Toxicology - Clinical Toxicology	40	7		911	918		20	https://www.scopus.com/inward/record.uri?eid=2-s2.0-0036941070&doi=10.1081%2fCLT-120016963&partnerID=40&md5=d4ab858622ce45672591c2f3f77013fb	Article	Final		Scopus	2-s2.0-0036941070
10.1186/s40409-016-0065-8	Chafiq, F; El Hattimy, F; Rhalem, N; Chippaux, JP; Soulaymani, A; Mokhtari, A; Soulaymani-Bencheikh, R	Snakebites notified to the poison control center of Morocco between 2009 and 2013	JOURNAL OF VENOMOUS ANIMALS AND TOXINS INCLUDING TROPICAL DISEASES	English	Article	Snakebite; Envenomation; Viper; Morocco; Epidemiology	EPIDEMIOLOGIC PROFILE; AFRICA; VENOMS	Background: Snakebites cause considerable death and injury throughout the globe, particularly in tropical regions, and pose an important yet neglected threat to public health. In 2008, the Centre Anti Poison et de Parmacovigilance du Maroc (CAPM) started to set up a specific strategy for the control of snakebites that was formalized in 2012. The aim of the present study is to describe and update …	chafiqfouad@yahoo.fr	1678-9199	J VENOM ANIM TOXINS	J. Venom. Anim. Toxins Trop. Dis.	MAR 16	2016	22				8	10.1081/CLT-120021112	White, J., Warrell, D., Eddleston, M., Currie, B.J., Whyte, I.M., Isbister, G.K.	8780026000;7102334232;56730281300;14520829200;7007031766;34975054300;	Clinical toxinology - Where are we now?	2003	Journal of Toxicology - Clinical Toxicology	41	3		263	276		47	https://www.scopus.com/inward/record.uri?eid=2-s2.0-0037646938&doi=10.1081%2fCLT-120021112&partnerID=40&md5=4bbee2a445783098a3a73c0ce73b3ae3	Review	Final		Scopus	2-s2.0-0037646938
10.1371/journal.pntd.0004568	Hamza, M; Idris, MA; Maiyaki, MB; Lamorde, M; Chippaux, JP; Warrell, DA; Kuznik, A; Habib, AG	Cost-Effectiveness of Antivenoms for Snakebite Envenoming in 16 Countries in West Africa	PLOS NEGLECTED TROPICAL DISEASES	English	Article		EARLY ADVERSE-REACTIONS; COBRA NAJA-NIGRICOLLIS; SPITTING COBRA; CLINICAL-TRIAL; HIV TREATMENT; RURAL GHANA; NIGERIA; BITES; MORTALITY; MANAGEMENT	Background Snakebite poisoning is a significant medical problem in agricultural societies in Sub Saharan Africa. Antivenom (AV) is the standard treatment, and we assessed the cost-effectiveness of making it available in 16 countries in West Africa. Methods We determined the cost-effectiveness of AV based on a decision-tree model from a public payer perspective. Specific AVs included in the model …	abdulrazaq_habib@yahoo.co.uk	1935-2735	PLOS NEGLECT TROP D	Plos Neglect. Trop. Dis.	MAR	2016	10	3			e0004568	10.1081/TXR-120004745	Kuch, U., Mebs, D.	6602303574;7005884658;	Envenomations by colubrid snakes in Africa, Europe, and the Middle East	2002	Journal of Toxicology - Toxin Reviews	21	2019-02-01		159	179		15	https://www.scopus.com/inward/record.uri?eid=2-s2.0-0036290131&doi=10.1081%2fTXR-120004745&partnerID=40&md5=fede9686043734489ce328ccc2d2e6fb	Review	Final		Scopus	2-s2.0-0036290131
	Chafiq, F; Rhalem, N; Hmimou, R; Fekhaoui, M; Soulaymani, A; Mokhtari, A; Bencheikh, RS	Snakebite and use of three antivenoms in Morocco: FAV-Afrique (R), Favirept (R) and Inoserp (R) MENA	CLINICAL TOXICOLOGY	English	Meeting Abstract					1556-3650	CLIN TOXICOL	Clin. Toxicol.		2016	54	4	513	513		10.1093/jas/sky467	Mendes, G.F., Stuginski, D.R., Loibel, S.M.C., Morais-Zani, K.D., Da Rocha, M.M.T., Fernandes, W., Sant'anna, S.S., Grego, K.F.	57200164162;50263190300;12785074400;35795762600;15126672300;15734834200;15136796800;14825092500;	Factors that can influence the survival rates of coral snakes (Micrurus corallinus) for antivenom production	2019	Journal of Animal Science	97	2		972	980			https://www.scopus.com/inward/record.uri?eid=2-s2.0-85061031521&doi=10.1093%2fjas%2fsky467&partnerID=40&md5=1678c41923eb3aab70c62b6f5b91029c	Article	Final	Open Access	Scopus	2-s2.0-85061031521
10.1016/j.toxicon.2016.10.007	Villalta, M; Sanchez, A; Herrera, M; Vargas, M; Segura, A; Cerdas, M; Estrada, R; Gawarammana, I; Keyler, DE; McWhorter, K; Malleappah, R; Alape-Giron, A; Leon, G; Gutierrez, JM	Development of a new polyspecific antivenom for snakebite envenoming in Sri Lanka: Analysis of its preclinical efficacy as compared to a currently available antivenom	TOXICON	English	Article	Snake venoms; Sri Lanka; Antivenoms; Neutralization; Daboia russelii; Echis carinatus; Hypnale hypnale; Naja naja	VIPER DABOIA-RUSSELII; NOSED PIT-VIPER; KRAIT BUNGARUS-CAERULEUS; COBRA NAJA-NAJA; HYPNALE-HYPNALE; VENOMS; BITES; NEUTRALIZATION; COAGULOPATHY; PULCHELLA	A new whole IgG, freeze-dried, polyspecific antivenom was prepared from the plasma of horses immunized with the venoms of the snakes Daboia russelii, Echis carinatus, Hypnale hypnale, and Naja naja from Sri Lanka. The preclinical neutralizing ability of this antivenom against several toxic and enzymatic activities of these four venoms was analyzed, and compared with that of a batch of VINS antive…	jose.gutierrez@ucr.ac.cr	0041-0101	TOXICON	Toxicon	NOV	2016	122		152	159		10.1093/qjmed/hch118	Schneemann, M., Cathomas, R., Laidlaw, S.T., El Nahas, A.M., Theakston, R.D.G., Warrell, D.A.	7004407038;57170158300;57197560417;7005158797;35515446700;7102334232;	Life-threatening envenoming by the Saharan horned viper (Cerastes cerastes) causing micro-angiopathic haemolysis, coagulopathy and acute renal failure: Clinical cases and review	2004	QJM - Monthly Journal of the Association of Physicians	97	11		717	727		55	https://www.scopus.com/inward/record.uri?eid=2-s2.0-7744226362&doi=10.1093%2fqjmed%2fhch118&partnerID=40&md5=7e31918b8ead4a6e441634e8358b0eb6	Article	Final	Open Access	Scopus	2-s2.0-7744226362
10.4269/ajtmh.15-0871	Wong, KY; Tan, CH; Tan, NH	Venom and Purified Toxins of the Spectacled Cobra (Naja naja) from Pakistan: Insights into Toxicity and Antivenom Neutralization	AMERICAN JOURNAL OF TROPICAL MEDICINE AND HYGIENE	English	Article		POLYVALENT SNAKE ANTIVENOM; CROSS-NEUTRALIZATION; HYDROPHIS-SCHISTOSUS; ASIA; SUMATRANA	Geographical variations of snake venoms can result in suboptimal effectiveness of Indian antivenoms that are currently used in most South Asian countries. This study investigated the toxicity and neutralization profile of the venom and toxins from Pakistani spectacled cobra, Naja naja, using VINS polyvalent antivenom (VPAV, India), Naja kaouthia monovalent antivenom (NKMAV, Thailand), and neuro b…	tanch@um.edu; tanngethong@yahoo.com.sg		AM J TROP MED HYG	Am. J. Trop. Med. Hyg.	JUN	2016	94	6	1392	1399		10.1093/trstmh/trv088	Chippaux, J.-P., Habib, A.G.	7102237974;35569541400;	Antivenom shortage is not circumstantial but structural	2015	Transactions of the Royal Society of Tropical Medicine and Hygiene	109	12		747	748		7	https://www.scopus.com/inward/record.uri?eid=2-s2.0-84959203362&doi=10.1093%2ftrstmh%2ftrv088&partnerID=40&md5=ef8774c05d050b799923a9c8694d9117	Article	Final	Open Access	Scopus	2-s2.0-84959203362
10.1038/srep26778	Maduwage, K; Silva, A; O'Leary, MA; Hodgson, WC; Isbister, GK	Efficacy of Indian polyvalent snake antivenoms against Sri Lankan snake venoms: lethality studies or clinically focussed in vitro studies	SCIENTIFIC REPORTS	English	Article		VIPER DABOIA-RUSSELII; NAJA-NAJA; CROSS-NEUTRALIZATION; HAFFKINE ANTIVENOM; KRAIT VENOMS; ASIAN COBRA; PSEUDECHIS; FAILURE; NIGERIA; AFRICA	In vitro antivenom efficacy studies were compared to rodent lethality studies to test two Indian snake antivenoms (VINS and BHARAT) against four Sri Lankan snakes. In vitro efficacy was tested at venom concentrations consistent with human envenoming. Efficacy was compared statistically for one batch from each manufacturer where multiple vials were available. In binding studies EC50 for all VINS a…	geoff.isbister@gmail.com	2045-2322	SCI REP-UK	Sci Rep	MAY 27	2016	6				26778	10.1097/MBC.0000000000000702	Larréché, S., Jean, F.-X., Benois, A., Mayet, A., Bousquet, A., Vedy, S., Clapson, P., Dehan, C., Rapp, C., Kaiser, E., Mérens, A., Mion, G., Martinaud, C.	21739718000;55470560900;24436046600;27667807200;23059802700;22939699200;13007465700;14008541400;55163139200;7201584702;25647631800;7004002989;16425885400;	Thromboelastographic study of the snakebite-related coagulopathy in Djibouti	2018	Blood Coagulation and Fibrinolysis	29	2		196	204		3	https://www.scopus.com/inward/record.uri?eid=2-s2.0-85042429663&doi=10.1097%2fMBC.0000000000000702&partnerID=40&md5=f6b1b77fbbac4f8bdc6042bbdd96a743	Article	Final		Scopus	2-s2.0-85042429663
10.1016/j.jprot.2015.10.007	Sintiprungrat, K; Watcharatanyatip, K; Senevirathne, WDST; Chaisuriya, P; Chokchaichamnankit, D; Srisomsap, C; Ratanabanangkoon, K	A comparative study of venomics of Naja naja from India and Sri Lanka, clinical manifestations and antivenomics of an Indian polyspecific antivenom	JOURNAL OF PROTEOMICS	English	Article	Naja naja India; Naja naja Sri Lanka; Venom proteomes; Geographical variation; Clinical symptoms; Antivenomics; Antibody affinity	KRAIT BUNGARUS-CAERULEUS; SNAKE-VENOM; LOCAL HEMORRHAGE; ASIAN COBRA; KAOUTHIA; TOXINS; NEUTRALIZATION; PROTEINS; NEUROTOXINS; LETHALITY	Naja naja (Indian cobra) from Sri Lanka and India is the WHO Category 1 medically important snakes in both countries. Some antivenom produced against Indian N. naja (NNi) were less effective against Sri Lankan N. naja (NNsl). Proteomes of NNi and NNsl venoms were studied by RP-HPLC, SDS-PAGE and LC/MS/MS. Six protein families were identified in both venoms with the most abundant were the 3 finger…	kitisak@cri.or.th; kamolwan@cri.or.th; sandani1983@gmail.com; papada@cri.or.th; daranee@cri.or.th; chantragan@cri.or.th; kavi.rtn.@mahidol.ac.th	1874-3919	J PROTEOMICS	J. Proteomics	JAN 30	2016	132		131	143		10.1097/MD.0000000000004001	Firth, G.B., Street, M., Ramguthy, Y., Doedens, L.	36851685400;57190250290;57189989544;6507009170;	Mortality following snake bite envenomation by Bitis arietans in an HIV positive child: A case report	2016	Medicine (United States)	95	27	e4001					https://www.scopus.com/inward/record.uri?eid=2-s2.0-84978759729&doi=10.1097%2fMD.0000000000004001&partnerID=40&md5=7b701b13bb6578c6e31c0236ba511bf0	Article	Final	Open Access	Scopus	2-s2.0-84978759729
	Chafiq, F; Rhalem, N; Hmimou, R; Fekhaoui, M; Soulaymani, A; Mokhtari, A; Bencheikh, RS	Snakebite and use of three antivenoms in Morocco: FAV-Afrique (R), Favirept (R) and Inoserp (R) MENA	CLINICAL TOXICOLOGY	English	Meeting Abstract					1556-3650	CLIN TOXICOL	Clin. Toxicol.		2016	54	4	513	513		10.1136/jramc-2017-000883	Wilkins, D., Burns, D.S., Wilson, D., Warrell, D.A., Lamb, L.E.M.	57205955694;55751910000;55815424100;7102334232;18536060000;	Snakebites in Africa and Europe: A military perspective and update for contemporary operations	2018	Journal of the Royal Army Medical Corps	164	5		370	379		1	https://www.scopus.com/inward/record.uri?eid=2-s2.0-85056271512&doi=10.1136%2fjramc-2017-000883&partnerID=40&md5=ef36cebf64abba8b85fa67ed84a6fd7e	Review	Final		Scopus	2-s2.0-85056271512
10.1016/j.toxicon.2015.09.027	Sanchez, LV; Pla, D; Herrera, M; Chippaux, JP; Calvete, JJ; Gutierrez, JM	Evaluation of the preclinical efficacy of four antivenoms, distributed in sub-Saharan Africa, to neutralize the venom of the carpet viper, Echis ocellatus, from Mali, Cameroon, and Nigeria	TOXICON	English	Article	Echis ocellatus; Antivenom; Hemorrhage; Lethality; Procoagulant effect; Neutralization; Antivenomics	SAW-SCALED VIPER; POLYVALENT ANTIVENOM; PROTHROMBIN ACTIVATOR; SNAKE ENVENOMATIONS; CARINATUS VENOM; TRIAL; METALLOPROTEINASES; AVAILABILITY; F(AB')(2); PROTEIN	Snakebite envenoming causes a heavy toll in sub-Saharan Africa in terms of mortality and sequelae. In the West African savannah, the viperid Echis ocellatus is responsible for the vast majority of bites. In the last decades, several new antivenoms have been introduced for the treatment of these envenomings, although the assessment of their preclinical efficacy against the venom of E. ocellatus ha…	dpla@ibv.csic.es; jcalvete@ibv.csic.es; Jose.gutierrez@ucr.ac.cr	0041-0101	TOXICON	Toxicon	NOV	2015	106		97	107		10.11604/pamj.2016.24.231.7576	Nkwescheu, A., Mbasso, L.C.D., Pouth, F.B.B., Dzudie, A., Billong, S.C., Ngouakam, H., Diffo, J.L.D., Eyongorock, H., Mbacham, W.	8613843600;57192690760;57192703023;15821658800;55221858700;56960519500;10840232000;57192701471;6603230834;	Snakebite in bedroom kills a physician in Cameroon: A case report	2016	Pan African Medical Journal	24		231				4	https://www.scopus.com/inward/record.uri?eid=2-s2.0-85007490425&doi=10.11604%2fpamj.2016.24.231.7576&partnerID=40&md5=7ca7726c2be973f4a5379ccf1a004c03	Article	Final	Open Access	Scopus	2-s2.0-85007490425
10.1371/journal.pntd.0003609	Sapsutthipas, S; Leong, PK; Akesowan, S; Pratanaphon, R; Tan, NH; Ratanabanangkoon, K	Effective Equine Immunization Protocol for Production of Potent Poly-specific Antisera against Calloselasma rhodostoma, Cryptelytrops albolabris and Daboia siamensis	PLOS NEGLECTED TROPICAL DISEASES	English	Article		COBRA NAJA-KAOUTHIA; POLYVALENT ANTIVENOM; MULTISITE IMMUNIZATION; SNAKE-VENOMS; LOW-VOLUME; NEUTRALIZATION; ANTIBODY; AFRICA; ELISA; NEPHROTOXICITY	Snake envenomation has been estimated to affect 1.8 million people annually with about 94,000 deaths mostly in poor tropical countries. Specific antivenoms are the only rational and effective therapy for these cases. Efforts are being made to produce effective, affordable and sufficient antivenoms for these victims. The immunization process, which has rarely been described in detail, is one step …	kavi@cri.or.th	1935-2735	PLOS NEGLECT TROP D	Plos Neglect. Trop. Dis.	MAR	2015	9	3			e0003609	10.11604/pamj.2019.32.70.17951	Diallo, B., Keita, M., Dicko, H., Toure, M.K., Beye, S.A., Kone, J., Diallo, D., Almeimoune, A.H., Mangane, M.I., Traore, S., Traore, A., Togola, B., Doumbia, D., Coulibaly, Y.	57200932108;57206781679;57204804175;57202014008;33067483100;57194014227;57208179882;55539765000;57197743417;57203956702;57206137990;6504601930;21739255100;57207507280;	Recurrent retroperitoneal hematoma due to viperine envenomation: Case study [Hématome rétro-péritonéal consécutif à une envenimation vipérine: à propos d’un cas]	2019	Pan African Medical Journal	32		70					https://www.scopus.com/inward/record.uri?eid=2-s2.0-85064058492&doi=10.11604%2fpamj.2019.32.70.17951&partnerID=40&md5=26a55e6234b9fb1b05fa99f26dbfb7f2	Article	Final	Open Access	Scopus	2-s2.0-85064058492
10.1684/mst.2014.0413	Chippaux, JP; Balde, MC; Sessinou, E; Boiro, MY; Massougbodji, A	Evaluation of a new polyvalent antivenom against snakebite envenomation (Inoserp (R) Panafricain) in two different epidemiological settings: Northern Benin and Maritime Guinea	MEDECINE ET SANTE TROPICALES	French	Article	envenomation; antivenom; Africa; Benin; Guinea; snakes	EQUINE ANTIVENOM; CLINICAL-TRIAL; BITE; AFRICA; F(AB')(2); VIPER	Objectives: The authors evaluated the safety and efficacy of Inoserp((R)) Pan Africa, a new polyvalent antivenom composed of highly purified and lyophilized fragments of F(ab')(2) immunoglobulins, recently registered in Benin and Guinea. Methods: We treated 100 patients in northern Benin (Atacora) and 109 in Maritime Guinea (Kindia) with confirmed envenomation. Treatment consisted of intravenous …	jean-philippe.chippaux@ird.fr	2261-3684	MED SANTE TROP	Med. Sante Trop.	JAN-MAR	2015	25	1	56	64		10.1186/1678-9199-19-27	Habib, A.G.	35569541400;	Public health aspects of snakebite care in West Africa: Perspectives from Nigeria	2013	Journal of Venomous Animals and Toxins Including Tropical Diseases	19	1	27				31	https://www.scopus.com/inward/record.uri?eid=2-s2.0-84962304128&doi=10.1186%2f1678-9199-19-27&partnerID=40&md5=d6f993bc45596191e8c9ba6793a7095a	Review	Final	Open Access	Scopus	2-s2.0-84962304128
10.1016/j.toxicon.2015.09.027	Sanchez, LV; Pla, D; Herrera, M; Chippaux, JP; Calvete, JJ; Gutierrez, JM	Evaluation of the preclinical efficacy of four antivenoms, distributed in sub-Saharan Africa, to neutralize the venom of the carpet viper, Echis ocellatus, from Mali, Cameroon, and Nigeria	TOXICON	English	Article	Echis ocellatus; Antivenom; Hemorrhage; Lethality; Procoagulant effect; Neutralization; Antivenomics	SAW-SCALED VIPER; POLYVALENT ANTIVENOM; PROTHROMBIN ACTIVATOR; SNAKE ENVENOMATIONS; CARINATUS VENOM; TRIAL; METALLOPROTEINASES; AVAILABILITY; F(AB')(2); PROTEIN	Snakebite envenoming causes a heavy toll in sub-Saharan Africa in terms of mortality and sequelae. In the West African savannah, the viperid Echis ocellatus is responsible for the vast majority of bites. In the last decades, several new antivenoms have been introduced for the treatment of these envenomings, although the assessment of their preclinical efficacy against the venom of E. ocellatus ha…	dpla@ibv.csic.es; jcalvete@ibv.csic.es; Jose.gutierrez@ucr.ac.cr	0041-0101	TOXICON	Toxicon	NOV	2015	106		97	107		10.1186/s13104-018-3409-3	Tianyi, F.-L., Agbor, V.N., Tochie, J.N., Kadia, B.M., Nkwescheu, A.S.	57192873289;57190372454;57190337372;57190383597;8613843600;	Community-based audits of snake envenomations in a resource-challenged setting of Cameroon: Case series	2018	BMC Research Notes	11	1	317				1	https://www.scopus.com/inward/record.uri?eid=2-s2.0-85047155971&doi=10.1186%2fs13104-018-3409-3&partnerID=40&md5=5a6453ad2c504c0f22db72a5ebd846b9	Article	Final	Open Access	Scopus	2-s2.0-85047155971
10.1016/j.jprot.2015.02.002	Laustsen, AH; Lomonte, B; Lohse, B; Fernandez, J; Gutierrez, JM	Unveiling the nature of black mamba (Dendroaspis polylepis) venom through venomics and antivenom immunoprofiling: Identification of key toxin targets for antivenom development	JOURNAL OF PROTEOMICS	English	Article	Dendroaspis polylepis; Black mamba; Snake venom: proteomics; Immunoprofiling; Antivenoms	SENSING ION CHANNELS; DENDROTOXIN-K; CORAL SNAKE; PHARMACOLOGICAL CHARACTERIZATION; PROTEOMIC CHARACTERIZATION; MT-BETA; PEPTIDE; NEUTRALIZATION; PURIFICATION; EXPRESSION	The venom proteome of the black mamba, Dendroaspis polylepis, from Eastern Africa, was, for the first time, characterized. Forty-different proteins and one nucleoside were identified or assigned to protein families. The most abundant proteins were Kunitz-type proteinase inhibitors, which include the unique mamba venom components `dendrotoxin.s', and a-neurotoxins and other representatives of the …	jose.gutierrez@ucr.ac.cr	1874-3919	J PROTEOMICS	J. Proteomics	APR 24	2015	119		126	142		10.1186/s40409-015-0003-1	Chippaux, J.-P., Boyer, L.V., Alagón, A.	7102237974;7102602511;7003311011;	Post-exposure treatment of Ebola virus using passive immunotherapy: Proposal for a new strategy	2015	Journal of Venomous Animals and Toxins Including Tropical Diseases	21	1	3				3	https://www.scopus.com/inward/record.uri?eid=2-s2.0-84927721159&doi=10.1186%2fs40409-015-0003-1&partnerID=40&md5=84527c4845f6e21ec1021a6853302790	Review	Final	Open Access	Scopus	2-s2.0-84927721159
10.1016/j.biologicals.2014.10.003	Vargas, M; Segura, A; Villalta, M; Herrera, M; Gutierrez, JM; Leon, G	Purification of equine whole IgG snake antivenom by using an aqueous two phase system as a primary purification step	BIOLOGICALS	English	Article	Snake antivenom; Aqueous two phase system; Caprylic acid; Immunoglobulins	CAPRYLIC-ACID FRACTIONATION; BOTHROPS-ASPER BITES; POLYVALENT ANTIVENOM; ALBUMIN SOLUTION; PHASE SYSTEMS; FLUID THERAPY; VENOM; NEUTRALIZATION; ANTIBODIES; EFFICACY	There is a need to introduce innovations in the manufacture of snake antivenoms to increase the supply of these products worldwide. In this work, the fractionation of equine hyperimmune plasma with a new methodology that includes an aqueous two phase system (ATPS) as a primary purification step was compared with the traditional method of caprylic acid precipitation. Hyperimmune plasma from horses…	mariangela.vargasarroyo@ucr.ac.cr	1045-1056	BIOLOGICALS	Biologicals	JAN	2015	43	1	37	46		10.1186/s40409-015-0033-8	Kipanyula, M.J., Kimaro, W.H.	15064222200;14031724900;	Snakes and snakebite envenoming in Northern Tanzania: A neglected tropical health problem	2015	Journal of Venomous Animals and Toxins Including Tropical Diseases	21	1	32				6	https://www.scopus.com/inward/record.uri?eid=2-s2.0-84939806478&doi=10.1186%2fs40409-015-0033-8&partnerID=40&md5=005e65d9bf7416afca90bbc5835a1a26	Article	Final	Open Access	Scopus	2-s2.0-84939806478
10.1016/j.toxicon.2015.10.001	Sanchez, A; Coto, J; Segura, A; Vargas, M; Solano, G; Herrera, M; Villalta, M; Estrada, R; Gutierrez, JM; Leon, G	Effect of geographical variation of Echis ocellatus, Naja nigricollis and Bitis arietans venoms on their neutralization by homologous and heterologous antivenoms	TOXICON	English	Article	Echis ocellatus; Bitis arietans; Naja nigricollis; Venom variability; Antivenom	POLYVALENT ANTIVENOM; SNAKE-VENOMS; AFRICA	Two antivenoms prepared by using Echis ocellatus, Bids arietans and Naja nigricollis venoms from different locations in sub-Saharan Africa were compared for their neutralizing ability. Both antivenoms were similarly effective in the neutralization of the venoms of the three species from different locations. However in the case of E. ocellatus venom, antivenom prepared using venom from Nigerian sp…	guillermo.leon@ucr.ac.cr	0041-0101	TOXICON	Toxicon	DEC 15	2015	108		80	83		10.1186/s40409-016-0062-y	Chippaux, J.-P., Akaffou, M.H., Allali, B.K., Dosso, M., Massougbodji, A., Barraviera, B.	7102237974;36010233200;15134730500;7006109373;7003414712;7004150742;	The 6th international conference on envenomation by Snakebites and Scorpion Stings in Africa: A crucial step for the management of envenomation	2016	Journal of Venomous Animals and Toxins Including Tropical Diseases	22	1	11				9	https://www.scopus.com/inward/record.uri?eid=2-s2.0-84960893533&doi=10.1186%2fs40409-016-0062-y&partnerID=40&md5=372b9cad7dac73198d94827ea0a812cc	Editorial	Final	Open Access	Scopus	2-s2.0-84960893533
10.1016/S0140-6736(15)01104-6	Chippaux, JP; Massougbodji, A; Diouf, A; Balde, CM; Boyer, LV	Snake bites and antivenom shortage in Africa	LANCET	English	Letter		SUB-SAHARAN AFRICA		jean-philippe.chippaux@ird.fr	0140-6736	LANCET	Lancet	DEC 5	2015	386	10010	2252	2253		10.1186/s40409-016-0063-x	Tchaou, B.A., de Tové, K.-M.S., de Tové, Y.S.-S., Djomga, A.T.C., Aguemon, A.-R., Massougbodji, A., Chippaux, J.-P.	13205714600;55926524700;55774745500;57192720693;57192720187;7003414712;7102237974;	Contribution of ultrasonography to the diagnosis of internal bleeding in snakebite envenomation	2016	Journal of Venomous Animals and Toxins Including Tropical Diseases	22	1	13				1	https://www.scopus.com/inward/record.uri?eid=2-s2.0-85007518583&doi=10.1186%2fs40409-016-0063-x&partnerID=40&md5=aebf4181e04cb1c9968d059b650fd8b9	Article	Final	Open Access	Scopus	2-s2.0-85007518583
10.1093/trstmh/trv088	Chippaux, JP; Habib, AG	Antivenom shortage is not circumstantial but structural	TRANSACTIONS OF THE ROYAL SOCIETY OF TROPICAL MEDICINE AND HYGIENE	English	Editorial Material	Antivenom; Envenoming; Snakebites; Sub-Saharan Africa	AFRICA		jean-philippe.chippaux@ird.fr	0035-9203	T ROY SOC TROP MED H	Trans. Roy. Soc. Trop. Med. Hyg.	DEC	2015	109	12	747	748		10.1186/s40409-016-0066-7	Gampini, S., Nassouri, S., Chippaux, J.-P., Semde, R.	36143043900;57184227600;7102237974;6603389014;	Retrospective study on the incidence of envenomation and accessibility to antivenom in Burkina Faso	2016	Journal of Venomous Animals and Toxins Including Tropical Diseases	22	1	10				5	https://www.scopus.com/inward/record.uri?eid=2-s2.0-84961182481&doi=10.1186%2fs40409-016-0066-7&partnerID=40&md5=9338b2933eb963ca978a4f52f875e536	Article	Final	Open Access	Scopus	2-s2.0-84961182481
10.1016/j.toxicon.2015.09.027	Sanchez, LV; Pla, D; Herrera, M; Chippaux, JP; Calvete, JJ; Gutierrez, JM	Evaluation of the preclinical efficacy of four antivenoms, distributed in sub-Saharan Africa, to neutralize the venom of the carpet viper, Echis ocellatus, from Mali, Cameroon, and Nigeria	TOXICON	English	Article	Echis ocellatus; Antivenom; Hemorrhage; Lethality; Procoagulant effect; Neutralization; Antivenomics	SAW-SCALED VIPER; POLYVALENT ANTIVENOM; PROTHROMBIN ACTIVATOR; SNAKE ENVENOMATIONS; CARINATUS VENOM; TRIAL; METALLOPROTEINASES; AVAILABILITY; F(AB')(2); PROTEIN	Snakebite envenoming causes a heavy toll in sub-Saharan Africa in terms of mortality and sequelae. In the West African savannah, the viperid Echis ocellatus is responsible for the vast majority of bites. In the last decades, several new antivenoms have been introduced for the treatment of these envenomings, although the assessment of their preclinical efficacy against the venom of E. ocellatus ha…	dpla@ibv.csic.es; jcalvete@ibv.csic.es; Jose.gutierrez@ucr.ac.cr	0041-0101	TOXICON	Toxicon	NOV	2015	106		97	107		10.1186/s40409-016-0080-9	Clement, H., Flores, V., De la Rosa, G., Zamudio, F., Alagon, A., Corzo, G.	56002676900;57191096911;57191094740;55989639200;7003311011;7003479279;	Heterologous expression, protein folding and antibody recognition of a neurotoxin from the Mexican coral snake Micrurus laticorallis	2016	Journal of Venomous Animals and Toxins Including Tropical Diseases	22	1	25				6	https://www.scopus.com/inward/record.uri?eid=2-s2.0-84986576832&doi=10.1186%2fs40409-016-0080-9&partnerID=40&md5=37b9acfcc5b98fe7cb393e3b840d29dd	Article	Final	Open Access	Scopus	2-s2.0-84986576832
	Iliyasu, G; Tiamiyu, AB; Daiyab, FM; Tambuwal, SH; Habib, ZG; Habib, AG	Effect of distance and delay in access to care on outcome of snakebite in rural north-eastern Nigeria	RURAL AND REMOTE HEALTH	English	Article	Africa; antivenom; envenoming; Nigeria; prognosis; snakebite	ECHIS-OCELLATUS; CARPET VIPER; BITE; ANTIVENOMS; MORTALITY; VICTIMS; AFRICA; NEPAL	Introduction: Snakebite envenoming is a major cause of morbidity and mortality in rural areas of the tropics. Timely administration of effective antivenom remains the mainstay of management. Methods: The study was a quantitative descriptive study aimed at exploring the causes and effects of delay, distance and time taken to access care on snakebite outcomes in Nigeria. All prospective snakebite v…		1445-6354	RURAL REMOTE HEALTH	Rural Remote Health	OCT-DEC	2015	15	4			3496	10.1186/s40409-018-0151-1	Benjamin, J.M., Chippaux, J.-P., Sambo, B.T., Massougbodji, A.	57202072922;7102237974;57202075172;7003414712;	Delayed double reading of whole blood clotting test (WBCT) results at 20 and 30 minutes enhances diagnosis and treatment of viper envenomation	2018	Journal of Venomous Animals and Toxins Including Tropical Diseases	24	1	14				1	https://www.scopus.com/inward/record.uri?eid=2-s2.0-85047064411&doi=10.1186%2fs40409-018-0151-1&partnerID=40&md5=c5b97bd9c7bd77a4330dba845118d592	Article	Final	Open Access	Scopus	2-s2.0-85047064411
10.1016/j.actatropica.2015.05.020	Leong, PK; Fung, SY; Tan, CH; Sim, SM; Tan, NH	Immunological cross-reactivity and neutralization of the principal toxins of Naja sumatrana and related cobra venoms by a Thai polyvalent antivenom (Neuro Polyvalent Snake Antivenom)	ACTA TROPICA	English	Article	Immunological activity; Cross neutralization; Polyvalent antivenom; Cobra venom toxins	EQUATORIAL SPITTING COBRA; KRAIT VENOMS; ASIAN COBRA; IMMUNIZATION; ENVENOMATION; SPUTATRIX; PROTEINS; POTENCY; AFRICA; BITE	The low potency of cobra antivenom has been an area of concern in immunotherapy for cobra envenomation. This study sought to investigate factors limiting the neutralizing potency of cobra antivenom, using a murine model. We examined the immunological reactivity and neutralizing potency of a Thai polyvalent antivenom against the principal toxins of Naja sumatrana (Equatorial spitting cobra) venom …	tanngethong@yahoo.com.sg	0001-706X	ACTA TROP	Acta Trop.	SEP	2015	149		86	93		10.1186/s40409-018-0176-5	Megale, Â.A.A., Magnoli, F.C., Kuniyoshi, A.K., Iwai, L.K., Tambourgi, D.V., Portaro, F.C.V., Da Silva, W.D.	57205122293;6602221119;54405671200;6506577698;6701627740;6602815835;57201177740;	Kn-Ba: A novel serine protease isolated from Bitis arietans snake venom with fibrinogenolytic and kinin-releasing activities	2018	Journal of Venomous Animals and Toxins Including Tropical Diseases	24	1	38					https://www.scopus.com/inward/record.uri?eid=2-s2.0-85058659489&doi=10.1186%2fs40409-018-0176-5&partnerID=40&md5=d2cb4f1c02844757d703132838ddf922	Article	Final	Open Access	Scopus	2-s2.0-85058659489
10.1186/s40409-015-0033-8	Kipanyula, MJ; Kimaro, WH	Snakes and snakebite envenoming in Northern Tanzania: a neglected tropical health problem	JOURNAL OF VENOMOUS ANIMALS AND TOXINS INCLUDING TROPICAL DISEASES	English	Article	Venomous snakes; Snakebites; Antivenom; Meserani; Tanzania	ANTIVENOM; AFRICA; BURDEN; BITE; NEED	Background: Snakebites cause considerable human and livestock injuries as well as deaths worldwide, and particularly have a high impact in sub-Saharan Africa. Generating a basic platform of information on the characteristics of snakes and snakebites in various countries is relevant for designing and implementing public health interventions. Methods: This study was performed to identify types of s…	kipanyula@suanet.ac.tz	1678-9199	J VENOM ANIM TOXINS	J. Venom. Anim. Toxins Trop. Dis.	AUG 26	2015	21				32	10.1201/9780203719442	Meier, J., White, J.	7202840950;8780026000;	Handbook of clinical toxicology of animal venoms and poisons	2017	Handbook of Clinical Toxicology of Animal Venoms and Poisons				1	752		56	https://www.scopus.com/inward/record.uri?eid=2-s2.0-85063446935&doi=10.1201%2f9780203719442&partnerID=40&md5=50ac0515b69ebfaca48ed4cad469740d	Book	Final		Scopus	2-s2.0-85063446935
10.1016/j.arcped.2015.04.021	Koffi, NR; Kouame, EK; Yapo, YP; Irie-bi, GS; Kouadio, KS; N'da-Koffi, NHC	Viper bite at the external genitalia in a child	ARCHIVES DE PEDIATRIE	French	Article			We report on a case of severe envenomation due to viper bites at the external genitalia in an 8-year-old child. The grade III poisoning involved hemostatic disorders and severe swelling. The patient consulted in a timely manner and recovered rapidly after antivenom FAV Africa (R) administration. (C) 2015 Elsevier Masson SAS. All rights reserved.	kkedmond2002@yahoo.fr	0929-693X	ARCH PEDIATRIE	Arch. Pediatr.	AUG	2015	22	8	865	867		10.1258/td.2010.100224	Bregani, E.R., Maraffi, T., Van Tien, T.	7004306868;36106976500;6507944033;	Case Series and Case Reports: Snake bites in Moyen Chari district, Chad: A five-year experience	2011	Tropical Doctor	41	2		123	126		6	https://www.scopus.com/inward/record.uri?eid=2-s2.0-79953185366&doi=10.1258%2ftd.2010.100224&partnerID=40&md5=9f926df81f1af70a4f01597e7c5370a4	Article	Final		Scopus	2-s2.0-79953185366
10.15171/ijhpm.2015.75	Scheske, L; Ruitenberg, J; Bissumbhar, B	Needs and availability of snake antivenoms: relevance and application of international guidelines	INTERNATIONAL JOURNAL OF HEALTH POLICY AND MANAGEMENT-IJHPM	English	Article	Snakebite; Antivenom; Envenomation; Guidelines; Neglected Tropical Disease (NTD); International Public Health	GLOBAL BURDEN; STRATEGY; IMPROVE; AFRICA; BITE	Background: Snakebite has recently been declared a global public health emergency. Empirical data showing the true burden of snakebite is lacking. Treatment with specific antivenoms is considered the only cure. However, several factors have led to an ongoing antivenom crisis. This study offers recommendations concerning the improvement of antivenom access and control, by providing an overview of …	lscheske@gmail.com	2322-5939	INT J HEALTH POLICY	Int. J. Health Policy Manag.-IJHPM	JUL	2015	4	7	447	457		10.12980/APJTB.4.2014APJTB-2014-0173	Kuru, P.	56305005200;	Tamarindus indica and its health related effects	2014	Asian Pacific Journal of Tropical Biomedicine	4	9		676	681		15	https://www.scopus.com/inward/record.uri?eid=2-s2.0-84922646786&doi=10.12980%2fAPJTB.4.2014APJTB-2014-0173&partnerID=40&md5=2c807f2c60da30b23ba180b0576eb233	Review	Final	Open Access	Scopus	2-s2.0-84922646786
10.1684/mst.2015.0473	Chippaux, JP	Management of Snakebites in Sub-Saharan Africa	MEDECINE ET SANTE TROPICALES	French	Article	envenomation; snakebite; treatment; antivenom; Africa		Although common in sub-Saharan Africa, snakebites remain a neglected topic. The paper reviews some diagnostic and therapeutic rules for this medical and surgical emergency that occurs mainly in remote health centers. Intravenous administration of polyvalent antivenom is the preferred treatment in any proven envenomation. Antivenom should be associated with symptomatic treatment. Patient surveilla…	jean-philippe.chippaux@ird.fr	2261-3684	MED SANTE TROP	Med. Sante Trop.	JUL-SEP	2015	25	3	245	266		10.1371/journal.pmed.0030150	Gutiérrez, J.M., Theakston, R.D.G., Warrell, D.A.	34975051900;35515446700;7102334232;	Confronting the neglected problem of snake bite envenoming: The need for a global partnership	2006	PLoS Medicine	3	6		727	731		281	https://www.scopus.com/inward/record.uri?eid=2-s2.0-33745617121&doi=10.1371%2fjournal.pmed.0030150&partnerID=40&md5=010794f60ceccc599764678b2c0cc7b6	Review	Final	Open Access	Scopus	2-s2.0-33745617121
10.1007/s13181-014-0444-x	Al Hatali, BA; Al Mazroui, SA; Alreesi, AS; Geller, RJ; Morgan, BW; Kazzi, ZN	Report of a Bite from a New Species of the Echis Genus-Echis omanensis	JOURNAL OF MEDICAL TOXICOLOGY	English	Article	Echis omanensis; Snake bite; Saudi National Guard polyvalent antivenom; Oman		Background Carpet vipers (Echis) are found across the semiarid regions of west, north, and east Africa; west, south, and east Arabia; parts of Iran and Afghanistan north to Uzbekistan; and in Pakistan, India, and Sri Lanka. Recently, a new species belonging to the Echis genus, Echis omanensis has been recognized in Oman. Not much is known about the clinical manifestations of envenomation from its…	balhata@emory.edu	1556-9039	J MED TOXICOL	J. Med. Toxicol.	JUN	2015	11	2	242	244		10.1371/journal.pmed.0030184	Wagstaff, S.C., Laing, G.D., Theakston, R.D.G., Papaspyridis, C., Harrison, R.A.	8720604000;7005487455;35515446700;14028852700;7403906852;	Bioinformatics and multiepitope DNA immunization to design rational snake antivenom	2006	PLoS Medicine	3	6		832	844		73	https://www.scopus.com/inward/record.uri?eid=2-s2.0-33745592501&doi=10.1371%2fjournal.pmed.0030184&partnerID=40&md5=df42c7f76c6edd60f24ad4a237c7e526	Article	Final	Open Access	Scopus	2-s2.0-33745592501
10.1016/j.jprot.2015.02.002	Laustsen, AH; Lomonte, B; Lohse, B; Fernandez, J; Gutierrez, JM	Unveiling the nature of black mamba (Dendroaspis polylepis) venom through venomics and antivenom immunoprofiling: Identification of key toxin targets for antivenom development	JOURNAL OF PROTEOMICS	English	Article	Dendroaspis polylepis; Black mamba; Snake venom: proteomics; Immunoprofiling; Antivenoms	SENSING ION CHANNELS; DENDROTOXIN-K; CORAL SNAKE; PHARMACOLOGICAL CHARACTERIZATION; PROTEOMIC CHARACTERIZATION; MT-BETA; PEPTIDE; NEUTRALIZATION; PURIFICATION; EXPRESSION	The venom proteome of the black mamba, Dendroaspis polylepis, from Eastern Africa, was, for the first time, characterized. Forty-different proteins and one nucleoside were identified or assigned to protein families. The most abundant proteins were Kunitz-type proteinase inhibitors, which include the unique mamba venom components `dendrotoxin.s', and a-neurotoxins and other representatives of the …	jose.gutierrez@ucr.ac.cr	1874-3919	J PROTEOMICS	J. Proteomics	APR 24	2015	119		126	142		10.1371/journal.pntd.0000767	Abubakar, I.S., Abubakar, S.B., Habib, A.G., Nasidi, A., Durfa, N., Yusuf, P.O., Larnyang, S., Garnvwa, J., Sokomba, E., Salako, L., Theakston, R.D.G., Juszczak, E., Alder, N., Warrell, D.A.	8344273600;35117454100;35569541400;6603897171;24721067700;24722145500;24721767800;24721476200;6603314300;7006839663;35515446700;57192264856;23003354100;7102334232;	Randomised controlled double-blind non-inferiority trial of two antivenoms for Saw-scaled or carpet viper (Echis ocellatus) envenoming in Nigeria	2010	PLoS Neglected Tropical Diseases	4	7	e767				61	https://www.scopus.com/inward/record.uri?eid=2-s2.0-77957923428&doi=10.1371%2fjournal.pntd.0000767&partnerID=40&md5=44182a4de07873f4cb684902f13d945e	Article	Final	Open Access	Scopus	2-s2.0-77957923428
10.1371/journal.pntd.0003609	Sapsutthipas, S; Leong, PK; Akesowan, S; Pratanaphon, R; Tan, NH; Ratanabanangkoon, K	Effective Equine Immunization Protocol for Production of Potent Poly-specific Antisera against Calloselasma rhodostoma, Cryptelytrops albolabris and Daboia siamensis	PLOS NEGLECTED TROPICAL DISEASES	English	Article		COBRA NAJA-KAOUTHIA; POLYVALENT ANTIVENOM; MULTISITE IMMUNIZATION; SNAKE-VENOMS; LOW-VOLUME; NEUTRALIZATION; ANTIBODY; AFRICA; ELISA; NEPHROTOXICITY	Snake envenomation has been estimated to affect 1.8 million people annually with about 94,000 deaths mostly in poor tropical countries. Specific antivenoms are the only rational and effective therapy for these cases. Efforts are being made to produce effective, affordable and sufficient antivenoms for these victims. The immunization process, which has rarely been described in detail, is one step …	kavi@cri.or.th	1935-2735	PLOS NEGLECT TROP D	Plos Neglect. Trop. Dis.	MAR	2015	9	3			e0003609	10.1371/journal.pntd.0000851	Casewell, N.R., Cook, D.A.N., Wagstaff, S.C., Nasidi, A., Durfa, N., Wüster, W., Harrison, R.A.	35219637700;36189265000;8720604000;6603897171;24721067700;7003445493;7403906852;	Pre-clinical assays predict Pan-African Echis viper efficacy for a species-specific antivenom	2010	PLoS Neglected Tropical Diseases	4	10	e851				41	https://www.scopus.com/inward/record.uri?eid=2-s2.0-78449245043&doi=10.1371%2fjournal.pntd.0000851&partnerID=40&md5=b34d9baf6f8d221bb96ca1b12ec345ea	Article	Final	Open Access	Scopus	2-s2.0-78449245043
10.1186/s40409-015-0003-1	Chippaux, JP; Boyer, LV; Alagon, A	Post-exposure treatment of Ebola virus using passive immunotherapy: proposal for a new strategy	JOURNAL OF VENOMOUS ANIMALS AND TOXINS INCLUDING TROPICAL DISEASES	English	Review	Ebola; Epidemics; Immunotherapy; Prophylaxis; Africa	MONOCLONAL-ANTIBODIES; NONHUMAN-PRIMATES; SCORPION ANTIVENOM; HEMORRHAGIC-FEVER; HUMAN RABIES; PROPHYLAXIS; INFECTION; GLYCOPROTEIN; EPITOPES; DISEASE	Background: Better treatments are urgently needed for the management of Ebola virus epidemics in Equatorial Africa. Methods: We conducted a systematic review of the literature on the use of passive immunotherapy for the treatment or prevention of Ebola virus disease. We placed findings from this review into the context of passive immunotherapy currently used for venom-induced disease, and recent …	jean-philippe.chippaux@ird.fr	1678-9199	J VENOM ANIM TOXINS	J. Venom. Anim. Toxins Trop. Dis.	FEB 15	2015	21				3	10.1371/journal.pntd.0001670	Brown, N.I.	26659919100;	Consequences of neglect: Analysis of the sub-saharan african snake antivenom market and the global context	2012	PLoS Neglected Tropical Diseases	6	6	e1670				40	https://www.scopus.com/inward/record.uri?eid=2-s2.0-84863690828&doi=10.1371%2fjournal.pntd.0001670&partnerID=40&md5=987a362353725ac9978dca3170f3a7f2	Article	Final	Open Access	Scopus	2-s2.0-84863690828
10.1371/journal.pntd.0003419	Paixao-Cavalcante, D; Kuniyoshi, AK; Portaro, FCV; da Silva, WD; Tambourgi, DV	African Adders: Partial Characterization of Snake Venoms from Three Bitis Species of Medical Importance and Their Neutralization by Experimental Equine Antivenoms	PLOS NEGLECTED TROPICAL DISEASES	English	Article		RHINOCEROS HORNED VIPER; SUB-SAHARAN AFRICA; PUFF-ADDER; ANTIPLATELET PEPTIDE; ARIETANS; IDENTIFICATION; HYALURONIDASE; PURIFICATION; FIBRINOLYSIS; GELATINASES	Background An alarming number of fatal accidents involving snakes are annually reported in Africa and most of the victims suffer from permanent local tissue damage and chronic disabilities. Envenomation by snakes belonging to the genus Bitis, Viperidae family, are common in Sub-Saharan Africa. The accidents are severe and the victims often have a poor prognosis due to the lack of effective specif…	denise.tambourgi@butantan.gov.br	1935-2735	PLOS NEGLECT TROP D	Plos Neglect. Trop. Dis.	FEB	2015	9	2			e0003419	10.1371/journal.pntd.0001672	Leong, P.K., Sim, S.M., Fung, S.Y., Sumana, K., Sitprija, V., Tan, N.H.	54401186800;35622360500;26665361500;55307496100;15822914400;7202696990;	Cross neutralization of afro-asian cobra and asian krait venoms by a thai polyvalent snake antivenom (neuro polyvalent snake antivenom)	2012	PLoS Neglected Tropical Diseases	6	6	e1672				22	https://www.scopus.com/inward/record.uri?eid=2-s2.0-84863643470&doi=10.1371%2fjournal.pntd.0001672&partnerID=40&md5=c92452444b8801f8df00711d873a40d0	Article	Final	Open Access	Scopus	2-s2.0-84863643470
10.1371/journal.pntd.0003381	Habib, AG; Lamorde, M; Dalhat, MM; Habib, ZG; Kuznik, A	Cost-effectiveness of Antivenoms for Snakebite Envenoming in Nigeria	PLOS NEGLECTED TROPICAL DISEASES	English	Article		EARLY ADVERSE-REACTIONS; COBRA NAJA-NIGRICOLLIS; SPITTING COBRA; HIV TREATMENT; RURAL GHANA; BITES; AFRICA; VACCINATION; MORTALITY; OUTCOMES	Background: Snakebite envenoming is a major public health problem throughout the rural tropics. Antivenom is effective in reducing mortality and remains the mainstay of therapy. This study aimed to determine the cost-effectiveness of using effective antivenoms for Snakebite envenoming in Nigeria. Methodology: Economic analysis was conducted from a public healthcare system perspective. Estimates o…	abdulrazaq_habib@yahoo.co.uk	1935-2735	PLOS NEGLECT TROP D	Plos Neglect. Trop. Dis.	JAN	2015	9	1			e3381	10.1371/journal.pntd.0003419	Paixão-Cavalcante, D., Kuniyoshi, A.K., Portaro, F.C.V., da Silva, W.D., Tambourgi, D.V.	24776703600;54405671200;6602815835;7004722158;6701627740;	African Adders: Partial Characterization of Snake Venoms from Three Bitis Species of Medical Importance and Their Neutralization by Experimental Equine Antivenoms	2015	PLoS Neglected Tropical Diseases	9	2	e0003419			18	8	https://www.scopus.com/inward/record.uri?eid=2-s2.0-84924084882&doi=10.1371%2fjournal.pntd.0003419&partnerID=40&md5=60cbcd67fe4c8a71af858e0ea575b04f	Article	Final	Open Access	Scopus	2-s2.0-84924084882
10.1016/j.biologicals.2014.10.003	Vargas, M; Segura, A; Villalta, M; Herrera, M; Gutierrez, JM; Leon, G	Purification of equine whole IgG snake antivenom by using an aqueous two phase system as a primary purification step	BIOLOGICALS	English	Article	Snake antivenom; Aqueous two phase system; Caprylic acid; Immunoglobulins	CAPRYLIC-ACID FRACTIONATION; BOTHROPS-ASPER BITES; POLYVALENT ANTIVENOM; ALBUMIN SOLUTION; PHASE SYSTEMS; FLUID THERAPY; VENOM; NEUTRALIZATION; ANTIBODIES; EFFICACY	There is a need to introduce innovations in the manufacture of snake antivenoms to increase the supply of these products worldwide. In this work, the fractionation of equine hyperimmune plasma with a new methodology that includes an aqueous two phase system (ATPS) as a primary purification step was compared with the traditional method of caprylic acid precipitation. Hyperimmune plasma from horses…	mariangela.vargasarroyo@ucr.ac.cr	1045-1056	BIOLOGICALS	Biologicals	JAN	2015	43	1	37	46		10.1371/journal.pntd.0003896	Alirol, E., Lechevalier, P., Zamatto, F., Chappuis, F., Alcoba, G., Potet, J.	15049407300;34976852200;56888829300;7004412392;55233789300;57064253200;	Antivenoms for Snakebite Envenoming: What Is in the Research Pipeline?	2015	PLoS Neglected Tropical Diseases	9	9	e0003896			11	18	https://www.scopus.com/inward/record.uri?eid=2-s2.0-84943184612&doi=10.1371%2fjournal.pntd.0003896&partnerID=40&md5=337a0c49454e9f0578e5688772f9d5a0	Article	Final	Open Access	Scopus	2-s2.0-84943184612
10.1007/978-94-007-6386-9_33	Dalhat, MM	Socioeconomic Aspects of Snakebite in Africa and the Tropics	CLINICAL TOXINOLOGY IN ASIA PACIFIC AND AFRICA	English	Article; Book Chapter		CARPET VIPER; BITE; HEALTH; NIGERIA; STROKE; CARE; ANTIVENOM; POVERTY; VALLEY; STATE	Snakebite remains predominantly a problem of the poor and neglected. It is an occupational disease of young agrarian farmers that occasionally results in significant morbidity, mortality, and economic loss. It kills more people than many of the earlier recognized neglected tropical diseases (NTDs). Unfortunately, countries affected with snakebite are incapable of appropriately responding to the c…	mmdalhat@gmail.com	2542-761X	TOXINOLOGY			2015			299	310		10.1371/journal.pntd.0004325	Guidolin, F.R., Caricati, C.P., Marcelino, J.R., da Silva, W.D.	56703012700;6507802347;6602615573;7004722158;	Development of Equine IgG Antivenoms against Major Snake Groups in Mozambique	2016	PLoS Neglected Tropical Diseases	10	1	e0004325				6	https://www.scopus.com/inward/record.uri?eid=2-s2.0-84969438826&doi=10.1371%2fjournal.pntd.0004325&partnerID=40&md5=9850ad20950d6411e45bee2bf12795ba	Article	Final	Open Access	Scopus	2-s2.0-84969438826
10.1007/978-94-007-6386-9_34	Yakasai, AM	Disability and Impairment Following Snakebite in Africa	CLINICAL TOXINOLOGY IN ASIA PACIFIC AND AFRICA	English	Article; Book Chapter		VIPER BITE; BOTHROPS-LANCEOLATUS; SRI-LANKA; PREGNANCY; ANTIVENOM; OUTCOMES; NIGERIA; STROKE; INJURY	Snakebite is a neglected disease that constitutes major health crisis in poor resource rural areas of Sub-Saharan Africa (SSA). Young people in the productive age group that are involved in farming activities are commonly affected. The complex physiological effects of snake venom either systemically or locally leads to organ dysfunction with resultant disabilities and impairments if not properly …	ahmadmaifada@gmail.com	2542-761X	TOXINOLOGY			2015			311	326		10.1371/journal.pntd.0004568	Hamza, M., Idris, M.A., Maiyaki, M.B., Lamorde, M., Chippaux, J.-P., Warrell, D.A., Kuznik, A., Habib, A.G.	36554250100;57188698754;14052591800;24069027300;7102237974;7102334232;23568159200;35569541400;	Cost-Effectiveness of Antivenoms for Snakebite Envenoming in 16 Countries in West Africa	2016	PLoS Neglected Tropical Diseases	10	3	e0004568				6	https://www.scopus.com/inward/record.uri?eid=2-s2.0-84962409118&doi=10.1371%2fjournal.pntd.0004568&partnerID=40&md5=c8d7e28b19d3df98d7332d6698a7a82e	Article	Final	Open Access	Scopus	2-s2.0-84962409118
10.1007/978-94-007-6386-9_47	Mahadevan, S; Kumar, RR	Snake Envenomation in Children	CLINICAL TOXINOLOGY IN ASIA PACIFIC AND AFRICA	English	Article; Book Chapter		DISSEMINATED INTRAVASCULAR COAGULATION; LOCKED-IN SYNDROME; VENOM; BITE; COAGULOPATHY; EXPERIENCE; ANTIVENOM; EVOLUTION; TOXINS; KIDNEY	The highest burden of snake envenomation exists in South Asia, Southeast Asia, and sub-Saharan Africa. India has emerged as the country with the highest mortality among the Southeast Asian countries. Important species causing envenomation in India are spectacled cobra (Naja naja) and common krait (Bungarus caeruleus), which are neurotoxic, and the saw-scaled viper (Echis carinatus) and Russell's …	mahadevan.subramanian80@gmail.com; krramesh_iway@yahoo.co.in	2542-761X	TOXINOLOGY			2015			357	377		10.1371/journal.pntd.0005361	Laustsen, A.H., Johansen, K.H., Engmark, M., Andersen, M.R.	56536864800;57193528340;56705505100;15841796100;	Recombinant snakebite antivenoms: A cost-competitive solution to a neglected tropical disease?	2017	PLoS Neglected Tropical Diseases	11	2	e0005361				20	https://www.scopus.com/inward/record.uri?eid=2-s2.0-85014623548&doi=10.1371%2fjournal.pntd.0005361&partnerID=40&md5=73a33287f709690850204704017aa2d2	Article	Final	Open Access	Scopus	2-s2.0-85014623548
10.1007/978-94-007-6386-9_30	Amin, R; Faiz, A	Scorpion Sting and Envenomation	CLINICAL TOXINOLOGY IN ASIA PACIFIC AND AFRICA	English	Article; Book Chapter		SODIUM-CHANNEL; K+-CHANNEL; SEROTHERAPY; TOXINS; CHILDREN; DETERMINANTS; LOCALIZATION; MANAGEMENT; PRAZOSIN	Scorpion stings are a major public health problem in many underdeveloped tropical countries, especially Sahelian Africa, South India, the Middle East, Mexico, and South Latin America. Although there are various species of scorpions, only few of these can be potentially lethal to humans. Scorpion venoms consist of a complex of several toxins that exhibit a wide range of biological properties and a…	robedamin@yahoo.com; drmafaiz@gmail.com	2542-761X	TOXINOLOGY			2015			455	482		10.1371/journal.pntd.0005969	Harrison, R.A., Oluoch, G.O., Ainsworth, S., Alsolaiss, J., Bolton, F., Arias, A.-S., Gutiérrez, J.-M., Rowley, P., Kalya, S., Ozwara, H., Casewell, N.R.	7403906852;55348183800;7004995783;57196261464;56038661000;57189728396;57207967918;7102942111;57196260231;6602721719;35219637700;	Preclinical antivenom-efficacy testing reveals potentially disturbing deficiencies of snakebite treatment capability in East Africa	2017	PLoS Neglected Tropical Diseases	11	10	e0005969				10	https://www.scopus.com/inward/record.uri?eid=2-s2.0-85032434171&doi=10.1371%2fjournal.pntd.0005969&partnerID=40&md5=c66350aa3a97ce091807a0918eccfdae	Article	Final	Open Access	Scopus	2-s2.0-85032434171
10.1684/mst.2014.0413	Chippaux, JP; Balde, MC; Sessinou, E; Boiro, MY; Massougbodji, A	Evaluation of a new polyvalent antivenom against snakebite envenomation (Inoserp (R) Panafricain) in two different epidemiological settings: Northern Benin and Maritime Guinea	MEDECINE ET SANTE TROPICALES	French	Article	envenomation; antivenom; Africa; Benin; Guinea; snakes	EQUINE ANTIVENOM; CLINICAL-TRIAL; BITE; AFRICA; F(AB')(2); VIPER	Objectives: The authors evaluated the safety and efficacy of Inoserp((R)) Pan Africa, a new polyvalent antivenom composed of highly purified and lyophilized fragments of F(ab')(2) immunoglobulins, recently registered in Benin and Guinea. Methods: We treated 100 patients in northern Benin (Atacora) and 109 in Maritime Guinea (Kindia) with confirmed envenomation. Treatment consisted of intravenous …	jean-philippe.chippaux@ird.fr	2261-3684	MED SANTE TROP	Med. Sante Trop.	JAN-MAR	2015	25	1	56	64		10.1371/journal.pntd.0007017	Silva-de-França, F., Villas-Boas, I.M., Serrano, S.M.T., Cogliati, B., Chudzinski, S.A.A., Lopes, P.H., Kitano, E.S., Okamoto, C.K., Tambourgi, D.V.	57205478260;57205698329;7102564498;14424134500;57205472845;55842194600;41361373500;55989194100;6701627740;	Naja annulifera Snake: New insights into the venom components and pathogenesis of envenomation	2019	PLoS Neglected Tropical Diseases	13	1	e0007017					https://www.scopus.com/inward/record.uri?eid=2-s2.0-85060125202&doi=10.1371%2fjournal.pntd.0007017&partnerID=40&md5=138cf707a945504b96d77d8026d6c7d9	Article	Final	Open Access	Scopus	2-s2.0-85060125202
10.1007/978-94-007-6386-9_32	Habib, AG	Venomous Snakes and Snake Envenomation in Nigeria	CLINICAL TOXINOLOGY IN ASIA PACIFIC AND AFRICA	English	Article; Book Chapter		VIPER ECHIS-CARINATUS; CARPET VIPER; SPITTING COBRA; NAJA-NIGRICOLLIS; ANTIVENOM; BITE; MORTALITY; FAILURE; TRIAL	Three snake species carpet viper (Echis ocellatus), black-necked spitting cobra (Naja nigricollis), and puff adder (Bitis arietans) belonging to the Viperidae and Elapidae families are the most important snakes associated with envenoming in Nigeria. The incidence of bites has been reported as 497 per 100,000 population per year with a 12 % natural mortality, with Echis ocellatus accounting for at…	abdulrazaq_habib@yahoo.co.uk	2542-761X	TOXINOLOGY			2015			275	298		10.1371/journal.pntd.0007551	Potet, J., Smith, J., McIver, L.	57064253200;57210073860;57208356459;	Reviewing evidence of the clinical effectiveness of commercially available antivenoms in sub-Saharan Africa identifies the need for a multi-centre, multi-antivenom clinical trial	2019	PLoS neglected tropical diseases	13	6		e0007551				https://www.scopus.com/inward/record.uri?eid=2-s2.0-85069329231&doi=10.1371%2fjournal.pntd.0007551&partnerID=40&md5=a2437e1defa018a21d70ebd5cd064937	Article	Final	Open Access	Scopus	2-s2.0-85069329231
10.1016/j.toxicon.2015.09.027	Sanchez, LV; Pla, D; Herrera, M; Chippaux, JP; Calvete, JJ; Gutierrez, JM	Evaluation of the preclinical efficacy of four antivenoms, distributed in sub-Saharan Africa, to neutralize the venom of the carpet viper, Echis ocellatus, from Mali, Cameroon, and Nigeria	TOXICON	English	Article	Echis ocellatus; Antivenom; Hemorrhage; Lethality; Procoagulant effect; Neutralization; Antivenomics	SAW-SCALED VIPER; POLYVALENT ANTIVENOM; PROTHROMBIN ACTIVATOR; SNAKE ENVENOMATIONS; CARINATUS VENOM; TRIAL; METALLOPROTEINASES; AVAILABILITY; F(AB')(2); PROTEIN	Snakebite envenoming causes a heavy toll in sub-Saharan Africa in terms of mortality and sequelae. In the West African savannah, the viperid Echis ocellatus is responsible for the vast majority of bites. In the last decades, several new antivenoms have been introduced for the treatment of these envenomings, although the assessment of their preclinical efficacy against the venom of E. ocellatus ha…	dpla@ibv.csic.es; jcalvete@ibv.csic.es; Jose.gutierrez@ucr.ac.cr	0041-0101	TOXICON	Toxicon	NOV	2015	106		97	107		10.15446/rsap.V20n4.70432	Salomão, M.G., de Oliveira Luna, K.P., Machado, C.	11339709200;55626047400;36237060900;	Epidemiology of accidents by venomous animals and distribution of antivenon: State of art and world status [Epidemiologia dos acidentes por animais peçonhentos e a distribuição de soros: Estado de arte e a situação mundial]	2018	Revista de Salud Publica	20	4		523	529			https://www.scopus.com/inward/record.uri?eid=2-s2.0-85060884339&doi=10.15446%2frsap.V20n4.70432&partnerID=40&md5=f76f7034ed55aa4f159f376477abe1ad	Article	Final	Open Access	Scopus	2-s2.0-85060884339
10.1371/journal.pntd.0003873	Isbister, GK; Maduwage, K; Saiao, A; Buckley, NA; Jayamanne, SF; Seyed, S; Mohamed, F; Chathuranga, U; Mendes, A; Abeysinghe, C; Karunathilake, H; Gawarammana, I; Lalloo, DG; de Silva, HJ	Population Pharmacokinetics of an Indian F(ab')(2) Snake Antivenom in Patients with Russell's Viper (Daboia russelii) Bites	PLOS NEGLECTED TROPICAL DISEASES	English	Article		IMMUNOGLOBULIN THERAPY; ENVENOMED RABBITS; PIT VIPER; VENOM; F(AB')(2); IGG; COAGULOPATHY; ABSORPTION; SCORPION; SERUM	Background There is limited information on antivenom pharmacokinetics. This study aimed to investigate the pharmacokinetics of an Indian snake antivenom in humans with Russell's viper bites. Methods/Principal Findings Patient data and serial blood samples were collected from patients with Russell's viper (Daboia russelii) envenoming in Sri Lanka. All patients received Indian F(ab')(2) snake antiv…	geoff.isbister@gmail.com	1935-2735	PLOS NEGLECT TROP D	Plos Neglect. Trop. Dis.	JUL	2015	9	7			e0003873	10.1580/08-WEME-CON-296R1.1	Simpson, I.D., Blaylock, R.S.M.	16064914800;7005148354;	The anti snake venom crisis in Africa: A suggested manufacturers product guide	2009	Wilderness and Environmental Medicine	20	3		275	282		5	https://www.scopus.com/inward/record.uri?eid=2-s2.0-70350502863&doi=10.1580%2f08-WEME-CON-296R1.1&partnerID=40&md5=5d0e84dc6d643feeb35f4b297a833cec	Article	Final		Scopus	2-s2.0-70350502863
10.1016/j.toxicon.2015.09.027	Sanchez, LV; Pla, D; Herrera, M; Chippaux, JP; Calvete, JJ; Gutierrez, JM	Evaluation of the preclinical efficacy of four antivenoms, distributed in sub-Saharan Africa, to neutralize the venom of the carpet viper, Echis ocellatus, from Mali, Cameroon, and Nigeria	TOXICON	English	Article	Echis ocellatus; Antivenom; Hemorrhage; Lethality; Procoagulant effect; Neutralization; Antivenomics	SAW-SCALED VIPER; POLYVALENT ANTIVENOM; PROTHROMBIN ACTIVATOR; SNAKE ENVENOMATIONS; CARINATUS VENOM; TRIAL; METALLOPROTEINASES; AVAILABILITY; F(AB')(2); PROTEIN	Snakebite envenoming causes a heavy toll in sub-Saharan Africa in terms of mortality and sequelae. In the West African savannah, the viperid Echis ocellatus is responsible for the vast majority of bites. In the last decades, several new antivenoms have been introduced for the treatment of these envenomings, although the assessment of their preclinical efficacy against the venom of E. ocellatus ha…	dpla@ibv.csic.es; jcalvete@ibv.csic.es; Jose.gutierrez@ucr.ac.cr	0041-0101	TOXICON	Toxicon	NOV	2015	106		97	107		10.1590/S0036-46652011000400007	Sánchez, E.E., Hotle, D., Rodríguez-Acosta, A.	7403353769;50261960900;55950197800;	Neutralization of Bitis parviocula (Ethiopian mountain adder) venom by the South African Institute of Medical Research (SAIMR) antivenom [Neutralização do veneno de Bitis parviocula (serpente da Montanha da Etiópia) pelo antiveneno do Instituto Africano de Pesquisa Médica (SAIMR)]	2011	Revista do Instituto de Medicina Tropical de Sao Paulo	53	4		213	217		5	https://www.scopus.com/inward/record.uri?eid=2-s2.0-80052757671&doi=10.1590%2fS0036-46652011000400007&partnerID=40&md5=b43814f3cb43ba70a6977ec8d29a2ee9	Article	Final	Open Access	Scopus	2-s2.0-80052757671
10.1684/mst.2014.0413	Chippaux, JP; Balde, MC; Sessinou, E; Boiro, MY; Massougbodji, A	Evaluation of a new polyvalent antivenom against snakebite envenomation (Inoserp (R) Panafricain) in two different epidemiological settings: Northern Benin and Maritime Guinea	MEDECINE ET SANTE TROPICALES	French	Article	envenomation; antivenom; Africa; Benin; Guinea; snakes	EQUINE ANTIVENOM; CLINICAL-TRIAL; BITE; AFRICA; F(AB')(2); VIPER	Objectives: The authors evaluated the safety and efficacy of Inoserp((R)) Pan Africa, a new polyvalent antivenom composed of highly purified and lyophilized fragments of F(ab')(2) immunoglobulins, recently registered in Benin and Guinea. Methods: We treated 100 patients in northern Benin (Atacora) and 109 in Maritime Guinea (Kindia) with confirmed envenomation. Treatment consisted of intravenous …	jean-philippe.chippaux@ird.fr	2261-3684	MED SANTE TROP	Med. Sante Trop.	JAN-MAR	2015	25	1	56	64		10.1590/S1678-91992008000300008	Ozkan, O., Adiguzel, S., Inceoglu, B., Lango, J., Ertek, M., Hammock, B.D.	14819817400;14029568300;6508023014;6603302415;6602497533;7101843599;	Evaluation of the neutralizing capacity of Androctonus crassicauda (OLIVIER, 1807) antivenom against Leiurus quinquestriatus (Ehrenberg, 1928) Venom (Scorpiones: Buthidae)	2008	Journal of Venomous Animals and Toxins Including Tropical Diseases	14	3		481	496		7	https://www.scopus.com/inward/record.uri?eid=2-s2.0-52249109353&doi=10.1590%2fS1678-91992008000300008&partnerID=40&md5=21027ea9203007d511787bed9c4cd6ee	Article	Final	Open Access	Scopus	2-s2.0-52249109353
10.3390/toxins6061873	Oukkache, N; El Jaoudi, R; Ghalim, N; Chgoury, F; Bouhaouala, B; El Mdaghri, N; Sabatier, JM	Evaluation of the Lethal Potency of Scorpion and Snake Venoms and Comparison between Intraperitoneal and Intravenous Injection Routes	TOXINS	English	Article	scorpion; snake; venoms; animal toxins; lethal activity; toxicity	LYMPHATIC ABSORPTION; SUBCUTANEOUS INJECTION; SHEEP; ANTIVENOMS; TRANSPORT; PROTEINS; FULVIUS; MODEL	Scorpion stings and snake bites are major health hazards that lead to suffering of victims and high mortality. Thousands of injuries associated with such stings and bites of venomous animals occur every year worldwide. In North Africa, more than 100,000 scorpion stings and snake bites are reported annually. An appropriate determination of the 50% lethal doses (LD50) of scorpion and snake venoms a…	oukkache.naoual@gmail.com; eljaoudi_rachid@yahoo.fr; nghalim@yahoo.fr; fchgoury@gmail.com; balkiss.bouhaouala@gmail.com; naima.elmdaghri@gmail.com; sabatier.jm1@libertysurf.fr	2072-6651	TOXINS	Toxins	JUN	2014	6	6	1873	1881		10.1590/S1678-91992009000400006	Wang, J.D., Tsan, Y.T., Mao, Y.-C., Wang, L.M.	8877129500;10041369200;35181649800;57145716900;	Venomous snakebites and antivenom treatment according to a protocol for pediatric patients in Taiwan	2009	Journal of Venomous Animals and Toxins Including Tropical Diseases	15	4		667	679		3	https://www.scopus.com/inward/record.uri?eid=2-s2.0-74049151198&doi=10.1590%2fS1678-91992009000400006&partnerID=40&md5=5205ee55cbd7b505d207f0433323fae6	Article	Final	Open Access	Scopus	2-s2.0-74049151198
10.3390/toxins6123388	Calvete, JJ; Sanz, L; Pla, D; Lomonte, B; Gutierrez, JM	Omics Meets Biology: Application to the Design and Preclinical Assessment of Antivenoms	TOXINS	English	Review	snake venom; snakebite envenoming; antivenom; preclinical venom neutralization assays; venomics; antivenomics	RICAN SNAKE-VENOMS; SMALL-EYED SNAKE; POLYSPECIFIC ANTIVENOM; GLAND TRANSCRIPTOME; COSTA-RICA; NEW-GUINEA; NEUTRALIZATION; RATTLESNAKE; PROTEOME; STRATEGY	Snakebite envenoming represents a neglected tropical disease that has a heavy public health impact worldwide, mostly affecting poor people involved in agricultural activities in Africa, Asia, Latin America and Oceania. A key issue that complicates the treatment of snakebite envenomings is the poor availability of the only validated treatment for this disease, antivenoms. Antivenoms can be an effi…	jcalvete@ibv.csic.es; libia.sanz@ibv.csic.es; dpla@ibv.csic.es; bruno.lomonte@ucr.ac.cr; jose.gutierrez@ucr.ac.cr	2072-6651	TOXINS	Toxins	DEC	2014	6	12	3388	3405		10.1590/S1678-91992012000400009	Oukkache, N., Lalaoui, M., Ghalim, N.	23482761700;6506357776;55407682700;	General characterization of venom from the Moroccan snakes Macrovipera mauritanica and Cerastes cerastes	2012	Journal of Venomous Animals and Toxins Including Tropical Diseases	18	4		411	420		5	https://www.scopus.com/inward/record.uri?eid=2-s2.0-84871412511&doi=10.1590%2fS1678-91992012000400009&partnerID=40&md5=b0dd3b2f6f0fa24d66d261a186587238	Article	Final	Open Access	Scopus	2-s2.0-84871412511
10.3390/toxins6123388	Calvete, JJ; Sanz, L; Pla, D; Lomonte, B; Gutierrez, JM	Omics Meets Biology: Application to the Design and Preclinical Assessment of Antivenoms	TOXINS	English	Review	snake venom; snakebite envenoming; antivenom; preclinical venom neutralization assays; venomics; antivenomics	RICAN SNAKE-VENOMS; SMALL-EYED SNAKE; POLYSPECIFIC ANTIVENOM; GLAND TRANSCRIPTOME; COSTA-RICA; NEW-GUINEA; NEUTRALIZATION; RATTLESNAKE; PROTEOME; STRATEGY	Snakebite envenoming represents a neglected tropical disease that has a heavy public health impact worldwide, mostly affecting poor people involved in agricultural activities in Africa, Asia, Latin America and Oceania. A key issue that complicates the treatment of snakebite envenomings is the poor availability of the only validated treatment for this disease, antivenoms. Antivenoms can be an effi…	jcalvete@ibv.csic.es; libia.sanz@ibv.csic.es; dpla@ibv.csic.es; bruno.lomonte@ucr.ac.cr; jose.gutierrez@ucr.ac.cr	2072-6651	TOXINS	Toxins	DEC	2014	6	12	3388	3405		10.1590/S1678-91992012000400021	Kyelem, C.G., Yaméogo, T.M., Ouédraogo, S.M., Zoungrana, J., Poda, G.E.A., Rouamba, M.M., Ouangré, A., Kissou, S.A., Rouamba, A.	46261255700;13205343600;6701513817;33368407600;26538834500;55481148700;57207665319;54389332000;57194896149;	Snakebite in Bobo-Dioulasso, Burkina Faso: Illustration of realities and challenges for care based on a clinical case	2012	Journal of Venomous Animals and Toxins Including Tropical Diseases	18	4		483	485		2	https://www.scopus.com/inward/record.uri?eid=2-s2.0-84871435202&doi=10.1590%2fS1678-91992012000400021&partnerID=40&md5=ac6a66dfe7cdc94b1fe76518e016868f	Article	Final	Open Access	Scopus	2-s2.0-84871435202
10.2471/BLT.13.132431	Gutierrez, JM; Burnouf, T; Harrison, RA; Calvete, JJ; Kuch, U; Warrell, DA; Williams, DJ	A multicomponent strategy to improve the availability of antivenom for treating snakebite envenoming	BULLETIN OF THE WORLD HEALTH ORGANIZATION	English	Article		PAPUA-NEW-GUINEA; BITE; AFRICA; EFFICACY; CRISIS; TRIAL; IGG	Snakebite envenoming is a common but neglected public health problem, particularly in impoverished rural regions of sub-Saharan Africa, Asia and Latin America. The only validated treatment for this condition is passive immunotherapy with safe and effective animal-derived antivenoms. However, there is a long-lasting crisis in the availability of these life-saving medications, particularly in sub-S…	jose.gutierrez@ucr.ac.cr	0042-9686	B WORLD HEALTH ORGAN	Bull. World Health Organ.	JUL	2014	92	7	526	532		10.1684/mst.2013.0268	Mion, G., Larréché, S.	7004002989;21739718000;	Which antivenom for Cerastes envenoming? [Quel antivenin pour les envenimations par les vipères du genre Cerastes?]	2014	Medecine et Sante Tropicales	24	1		105	106		1	https://www.scopus.com/inward/record.uri?eid=2-s2.0-84899130838&doi=10.1684%2fmst.2013.0268&partnerID=40&md5=282a12946327aa5ff757d51c9b623dbc	Article	Final		Scopus	2-s2.0-84899130838
10.1016/j.toxicon.2014.03.008	Pourreau, F; Pinsard, M; Goyffon, M; Plasse, F; Desport, E; Thierry, A; Touchard, G; Bridoux, F	Bilateral renal cortical necrosis with end-stage renal failure following envenoming by Proatheris superciliaris: A case report	TOXICON	English	Article	Snakebite; Bilateral cortical renal necrosis; Acute kidney injury; Proatheris superciliaris	VENOM	Acute bilateral renal cortical necrosis (BRCN) has been reported following envenoming by exotic venomous snakes. Proatheris superciliaris is a rare viper with restricted distribution in east Africa. Very little information is available on envenoming by this species. We herein describe the case of a 60-year-old professional wildlife photographer who was bitten on his thumb while photographing an a…	f.bridoux@chu-poitiers.fr	0041-0101	TOXICON	Toxicon	JUN 15	2014	84		36	40		10.1684/mst.2014.0296	Jean-Philippe, C.	37000113700;	About Snake bites in children at the Fez University Hospital (Morocco) [Sur l'envenimation ophidienne pédiatrique au CHU de Fès (Maroc)]	2014	Medecine et Sante Tropicales	24	1		111				https://www.scopus.com/inward/record.uri?eid=2-s2.0-84899152766&doi=10.1684%2fmst.2014.0296&partnerID=40&md5=ccaf450344e08dac927f631594928839	Letter	Final		Scopus	2-s2.0-84899152766
10.3390/toxins6061873	Oukkache, N; El Jaoudi, R; Ghalim, N; Chgoury, F; Bouhaouala, B; El Mdaghri, N; Sabatier, JM	Evaluation of the Lethal Potency of Scorpion and Snake Venoms and Comparison between Intraperitoneal and Intravenous Injection Routes	TOXINS	English	Article	scorpion; snake; venoms; animal toxins; lethal activity; toxicity	LYMPHATIC ABSORPTION; SUBCUTANEOUS INJECTION; SHEEP; ANTIVENOMS; TRANSPORT; PROTEINS; FULVIUS; MODEL	Scorpion stings and snake bites are major health hazards that lead to suffering of victims and high mortality. Thousands of injuries associated with such stings and bites of venomous animals occur every year worldwide. In North Africa, more than 100,000 scorpion stings and snake bites are reported annually. An appropriate determination of the 50% lethal doses (LD50) of scorpion and snake venoms a…	oukkache.naoual@gmail.com; eljaoudi_rachid@yahoo.fr; nghalim@yahoo.fr; fchgoury@gmail.com; balkiss.bouhaouala@gmail.com; naima.elmdaghri@gmail.com; sabatier.jm1@libertysurf.fr	2072-6651	TOXINS	Toxins	JUN	2014	6	6	1873	1881		10.1684/mst.2014.0413	Chippaux, J.-P., Baldé, M.C., Sessinou, É., Yéro Boiro, M., Massougbodji, A.	7102237974;10838973000;56593164200;56593292300;7003414712;	Evaluation of a new polyvalent antivenom against snakebite envenomation (Inoserp1 Panafricain) in two different epidemiological settings: Northern Benin and Maritime Guinea [Évaluation d'un nouvel antivenin polyvalent contre les envenimations ophidiennes (Inoserp1 Panafricain) dans deux contextes épidémiologiques: Le Nord Bénin et la Guinée Maritime]	2015	Medecine et Sante Tropicales	25	1		56	64		13	https://www.scopus.com/inward/record.uri?eid=2-s2.0-84927619445&doi=10.1684%2fmst.2014.0413&partnerID=40&md5=25af4079c16907d0ecbcd3826f00eec5	Article	Final		Scopus	2-s2.0-84927619445
10.1016/j.actatropica.2013.12.015	Leong, PK; Tan, CH; Sim, SM; Fung, SY; Sumana, K; Sitprija, V; Tan, NH	Cross neutralization of common Southeast Asian viperid venoms by a Thai polyvalent snake antivenom (Hemato Polyvalent Snake Antivenom)	ACTA TROPICA	English	Article	Cross neutralization; Hemato polyvalent antivenoms; Southeast Asian viper and pit vipers	RENAL HEMODYNAMICS; NEPHROTOXICITY; AFRICA; ENVENOMATION; COAGULOPATHY; TRIMERESURUS; MONOVALENT; REACTIVITY; PHYLOGENY; BITE	Snake envenomation is a serious public health threat in many rural areas of Asia and Africa. Antivenom has hitherto been the definite treatment for snake envenomation. Owing to a lack of local production of specific antivenom, most countries in these regions fully depend on foreign supplies of antivenoms. Often, the effectiveness of the imported antivenoms against local medically important specie…	tanngethong@yahoo.com.sg	0001-706X	ACTA TROP	Acta Trop.	APR	2014	132		7	14		10.1684/mst.2015.0473	Chippaux, J.-P.	7102237974;	Management of snakebites in sub-Saharan Africa [Prise en charge des morsures de serpent en Afrique subsaharienne]	2015	Medecine et Sante Tropicales	25	3		245	248		2	https://www.scopus.com/inward/record.uri?eid=2-s2.0-84943616680&doi=10.1684%2fmst.2015.0473&partnerID=40&md5=2c711ff32cda6eefcd3dd4aafdc87dd6	Article	Final		Scopus	2-s2.0-84943616680
10.1371/journal.pone.0086828	Martines, MS; Mendes, MM; Shimizu, MHM; Rodrigues, VM; de Castro, I; Ferreira, SR; Malheiros, DMAC; Yu, L; Burdmann, EA	Effects of Schizolobium parahyba Extract on Experimental Bothrops Venom-Induced Acute Kidney Injury	PLOS ONE	English	Article		ALTERNATUS SNAKE-VENOM; ACUTE-RENAL-FAILURE; AQUEOUS EXTRACT; NEPHROTOXICITY; AFRICA; BITE; BANGLADESH; ANTIVENOMS; BIOMARKERS; BURDEN	Background: Venom-induced acute kidney injury (AKI) is a frequent complication of Bothrops snakebite with relevant morbidity and mortality. The aim of this study was to assess the effects of Schizolobium parahyba (SP) extract, a natural medicine with presumed anti-Bothrops venom effects, in an experimental model of Bothrops jararaca venom (BV)-induced AKI. Methodology: Groups of 8 to 10 rats rece…	burdmann@usp.br	1932-6203	PLOS ONE	PLoS One	FEB 14	2014	9	2			e86828	10.1684/mst.2016.0571	Chippaux, J.P.	7102237974;	Management of scorpion stings in Africa and the Mediterranean region [Prise en charge des piqûres de scorpion en Afrique et au Moyen-Orient]	2016	Medecine et Sante Tropicales	26	2		130	133		3	https://www.scopus.com/inward/record.uri?eid=2-s2.0-84978511614&doi=10.1684%2fmst.2016.0571&partnerID=40&md5=d7e6b8b59a8867270240c9f2f90b97f0	Article	Final		Scopus	2-s2.0-84978511614
10.1016/j.toxicon.2014.08.071	Isbister, GK; Maduwage, K; Page, CB	Antivenom cross neutralisation in a suspected Asian pit viper envenoming causing severe coagulopathy	TOXICON	English	Article	Antivenom; Cross-neutralisation; Venom; Pit viper; Snake envenoming	SNAKE ANTIVENOM; VENOM	There is evidence of cross-neutralisation between common toxin groups in snake venoms and therefore the potential for antivenoms to be effective against species they are not raised against. Here we present a 49 year old female bitten by an unknown pit-viper in Nepal. She developed a venom induced consumption coagulopathy with an unrecordable international normalised ratio and undetectable fibrino…	geoff.isbister@gmail.com	0041-0101	TOXICON	Toxicon	NOV	2014	90		286	290		10.1684/mst.2017.0743	Alaoui, H., Aissaoui, Y., Zoubir, M., Boughalem, M.	6506739991;15043637700;6505886186;15043734600;	The antivenom efficacy against a viper bite without medical treatment for 3 days: A case report [Efficacité d’un antivenin au cours d’un syndrome vipérin évoluant depuis 3 jours. À propos d’un cas clinique]	2018	Medecine et Sante Tropicales	28	1		109	111			https://www.scopus.com/inward/record.uri?eid=2-s2.0-85046540991&doi=10.1684%2fmst.2017.0743&partnerID=40&md5=c2cb43be161fa87b60b3900992e424e3	Article	Final		Scopus	2-s2.0-85046540991
10.1111/vec.12139	Armentano, RA; Bandt, C; Schaer, M; Pritchett, J; Shih, A	Thromboelastographic evaluation of hemostatic function in dogs treated for crotalid snake envenomation	JOURNAL OF VETERINARY EMERGENCY AND CRITICAL CARE	English	Article	coagulopathy; snake bite; TEG	MEDIATED HEMOLYTIC-ANEMIA; HYPERCOAGULABILITY; FIBRINOLYSIS; COAGULATION; PARAMETERS; MANAGEMENT; BITE	ObjectiveTo characterize the overall hemostatic changes in dogs envenomated by crotaline snakes via kaolin-activated thromboelastography (TEG), and to determine any prognostic/monitoring value from a TEG tracing on presentation, as well as during treatment with antivenom therapy. DesignProspective observational, cohort study. SettingUniversity teaching hospital and primary emergency hospital. Ani…	bandtc@ufl.edu	1479-3261	J VET EMERG CRIT CAR	J. Vet. Emerg. Crit. Care	MAR	2014	24	2	144	153		10.2174/1381612822666160623073438	Laustsen, A.H., Engmark, M., Milbo, C., Johannesen, J., Lomonte, B., Gutiérrez, J.M., Lohse, B.	56536864800;56705505100;56560210600;57192005645;7005342903;57207967918;8715001400;	From fangs to pharmacology: The future of snakebite envenoming therapy	2016	Current Pharmaceutical Design	22	34		5270	5293		42	https://www.scopus.com/inward/record.uri?eid=2-s2.0-84980351497&doi=10.2174%2f1381612822666160623073438&partnerID=40&md5=81cd0d24c5acdd1edb61dedcd465ef00	Review	Final		Scopus	2-s2.0-84980351497
10.3390/toxins6051586	Fernandez, S; Hodgson, W; Chaisakul, J; Kornhauser, R; Konstantakopoulos, N; Smith, AI; Kuruppu, S	In Vitro Toxic Effects of Puff Adder (Bitis arietans) Venom, and Their Neutralization by Antivenom	TOXINS	English	Article	antivenom; Bitis arietans; neurotoxicity; myotoxicity; cytotoxicity; procoagulant	SNAKE-VENOMS	This study investigated the in vitro toxic effects of Bitis arietans venom and the ability of antivenom produced by the South African Institute of Medical Research (SAIMR) to neutralize these effects. The venom (50 mu g/mL) reduced nerve-mediated twitches of the chick biventer muscle to 19% +/- 2% of initial magnitude (n = 4) within 2 h. This inhibitory effect of the venom was significantly atten…	steven.fernandez@bakeridi.edu.au; Wayne.Hodgson@monash.edu; jenjuth@yahoo.com; Rachelle.Kornhauser@monash.edu; nickikonstas@hotmail.com; Ian.Smith@monash.edu; Sanjaya.Kuruppu@monash.edu	2072-6651	TOXINS	Toxins	MAY	2014	6	5	1586	1597		10.22506/ti/2016/v23/i2/146696	Du Plessis, C.E., van Hoving, D.J., Wium, C.A.	57200981420;23971514800;6603299110;	Pattern of spider bites and the influence of media reports of spider bites on calls received at the Tygerberg Poison Information Centre, South Africa	2016	Toxicology International	23	2		164	169			https://www.scopus.com/inward/record.uri?eid=2-s2.0-85049604511&doi=10.22506%2fti%2f2016%2fv23%2fi2%2f146696&partnerID=40&md5=73d4c283bd3ac154e2a4e17caec10071	Article	Final		Scopus	2-s2.0-85049604511
10.1016/j.toxicon.2013.01.002	Habib, AG; Warrell, DA	Antivenom therapy of carpet viper (Echis ocellatus) envenoming: Effectiveness and strategies for delivery in West Africa	TOXICON	English	Article	Antivenom; Carpet viper; Echis ocellatus; Effectiveness; Mortality; West Africa	INDUCED CONSUMPTIVE COAGULOPATHY; SNAKE BITE; EQUINE ANTIVENOM; CLINICAL-TRIAL; RURAL GHANA; NIGERIA; METAANALYSIS; CARINATUS; VENOM; ENVENOMATIONS	In West Africa, response to specific, geographically appropriate, antivenom is often dramatic following carpet viper (Echis ocellatus) envenoming with rapid restoration of blood coagulability and resolution of spontaneous haemorrhage. Envenoming from Australasian snakes causing similar coagulopathies may respond less dramatically and the effectiveness of antivenom is being questioned. Here we hav…	abdulrazaq_habib@yahoo.co.uk	0041-0101	TOXICON	Toxicon	JUL	2013	69		82	89		10.3109/15563650.2012.763134	Hatten, B.W., Bueso, A., French, L.K., Hendrickson, R.G., Horowitz, B.Z.	31267553000;55588416100;36436919100;7005198202;7101607870;	Envenomation by the great lakes bush viper (Atheris nitschei)	2013	Clinical Toxicology	51	2		114	116		1	https://www.scopus.com/inward/record.uri?eid=2-s2.0-84873682338&doi=10.3109%2f15563650.2012.763134&partnerID=40&md5=31df406ee2f561e7a0b1badfb0bcba19	Article	Final		Scopus	2-s2.0-84873682338
10.1016/j.toxicon.2013.09.003	Mion, G; Larreche, S; Benois, A; Petitjeans, F; Puidupin, M	Hemostasis dynamics during coagulopathy resulting from Echis envenomation	TOXICON	English	Article	Snakebite; Viper; Echis; Hemostasis; Plots; VICC	ANTIVENOM; SNAKEBITE; RECOVERY; BITES	This work provides a graphic description of the time course of hemostasis tests results during spontaneous evolution of Echis envenoming and correction of hemostasis disorders with antivenom therapy. The dynamics of fibrinogenemia (g L-1), prothrombin time (PT, %), activated partial thromboplastin time (aPTT, patient/normal ratio) and platelet count (Giga L-1) were collected from coagulopathic en…	georges.mion@bbox.fr	0041-0101	TOXICON	Toxicon	DEC 15	2013	76		103	109		10.3185/pathexo2608	Tiembre, I., Dagnan, S., Benie, J., Attoh-Toure, H., Ekra, D., Kone, A.B., Katchire, N., Koffi, K., Tagliante-Saracino, J.	8261267800;12781733600;25723023700;26767536000;6508138103;24551074200;34974347500;7004535178;6507588685;	Systematic serologic detection of treponema at the antivenereal centre of the National Institute of Public Health in Abidjan (Côte-d'Ivoire), from 1994 to 1999 [Dépistage systématique sérologique des tréponématoses au dispensaire antivénérien (DAV) de l'Institut National d'Hygiène Publique (INHP) d'Abidjan (Côte-d'Ivoire) de 1994 à 1999]	2006	Bulletin de la Societe de Pathologie Exotique	99	1		17	18			https://www.scopus.com/inward/record.uri?eid=2-s2.0-33644957615&doi=10.3185%2fpathexo2608&partnerID=40&md5=77dbbf55d78afcf163b087272ee3b4bf	Review	Final		Scopus	2-s2.0-33644957615
10.1186/1678-9199-19-27	Habib, AG	Public health aspects of snakebite care in West Africa: perspectives from Nigeria	JOURNAL OF VENOMOUS ANIMALS AND TOXINS INCLUDING TROPICAL DISEASES	English	Review	Antivenom; Carpet viper; Envenoming; Hub-and-spoke; Nigeria; Snakebite	COBRA NAJA-NIGRICOLLIS; SUB-SAHARAN AFRICA; SPITTING COBRA; NORTHERN NIGERIA; CLINICAL-TRIAL; RURAL GHANA; ANTIVENOM; BITE; MORTALITY; OUTCOMES	Snakebite envenoming is a major public health problem among rural communities of the Nigerian savanna. The saw-scaled or carpet viper (Echis ocellatus) and, to a lesser extent, the African cobras (Naja spp.) and puff adders (Bitis arietans) have proved to be the most important cause of mortality and morbidity. The main clinical features of E. ocellatus envenoming are systemic hemorrhage, incoagul…	abdulrazaq_habib@yahoo.co.uk	1678-9199	J VENOM ANIM TOXINS	J. Venom. Anim. Toxins Trop. Dis.	OCT 17	2013	19				27	10.3389/fimmu.2019.01598	Pucca, M.B., Cerni, F.A., Janke, R., Bermúdez-Méndez, E., Ledsgaard, L., Barbosa, J.E., Laustsen, A.H.	38562158500;50261174000;57210107337;57201632808;57201322394;7202435133;56536864800;	History of envenoming therapy and current perspectives	2019	Frontiers in Immunology	10	JULY	1598					https://www.scopus.com/inward/record.uri?eid=2-s2.0-85069446858&doi=10.3389%2ffimmu.2019.01598&partnerID=40&md5=82158edd787891a987f5e75ba08172fd	Review	Final	Open Access	Scopus	2-s2.0-85069446858
10.1016/j.toxicon.2013.01.002	Habib, AG; Warrell, DA	Antivenom therapy of carpet viper (Echis ocellatus) envenoming: Effectiveness and strategies for delivery in West Africa	TOXICON	English	Article	Antivenom; Carpet viper; Echis ocellatus; Effectiveness; Mortality; West Africa	INDUCED CONSUMPTIVE COAGULOPATHY; SNAKE BITE; EQUINE ANTIVENOM; CLINICAL-TRIAL; RURAL GHANA; NIGERIA; METAANALYSIS; CARINATUS; VENOM; ENVENOMATIONS	In West Africa, response to specific, geographically appropriate, antivenom is often dramatic following carpet viper (Echis ocellatus) envenoming with rapid restoration of blood coagulability and resolution of spontaneous haemorrhage. Envenoming from Australasian snakes causing similar coagulopathies may respond less dramatically and the effectiveness of antivenom is being questioned. Here we hav…	abdulrazaq_habib@yahoo.co.uk	0041-0101	TOXICON	Toxicon	JUL	2013	69		82	89		10.3390/toxins6123388	Calvete, J.J., Sanz, L., Pla, D., Lomonte, B., Gutiérrez, J.M.	26643263500;7005418464;23025743900;7005342903;34975051900;	Omics meets biology: Application to the design and preclinical assessment of antivenoms	2014	Toxins	6	12		3388	3405		31	https://www.scopus.com/inward/record.uri?eid=2-s2.0-84919790658&doi=10.3390%2ftoxins6123388&partnerID=40&md5=c1e44f6387739fe7560828cfa28da1b4	Review	Final	Open Access	Scopus	2-s2.0-84919790658
10.1371/journal.pntd.0002162	Gutierrez, JM; Warrell, DA; Williams, DJ; Jensen, S; Brown, N; Calvete, JJ; Harrison, RA	The Need for Full Integration of Snakebite Envenoming within a Global Strategy to Combat the Neglected Tropical Diseases: The Way Forward	PLOS NEGLECTED TROPICAL DISEASES	English	Article		SUB-SAHARAN AFRICA; BITE; BURDEN; PERSPECTIVE; ANTIVENOMS		jose.gutierrez@ucr.ac.cr	1935-2735	PLOS NEGLECT TROP D	Plos Neglect. Trop. Dis.	JUN	2013	7	6			e2162	10.4102/jsava.v83i1.205	de Cramer, K.G.M., van Bart, G.A., Huberts, F.	6507742368;55998678900;55998543300;	Morbidity and mortality following envenomation by the common night adder (Causus rhombeatus) in three dogs	2012	Journal of the South African Veterinary Association	83	1	205				1	https://www.scopus.com/inward/record.uri?eid=2-s2.0-84892145747&doi=10.4102%2fjsava.v83i1.205&partnerID=40&md5=748c34a83f207bb0fab3fd2dc4cd351d	Article	Final	Open Access	Scopus	2-s2.0-84892145747
10.1186/1678-9199-19-6	Balde, MC; Chippaux, JP; Boiro, MY; Stock, RP; Massougbodji, A	Use of antivenoms for the treatment of envenomation by Elapidae snakes in Guinea, Sub-Saharan Africa	JOURNAL OF VENOMOUS ANIMALS AND TOXINS INCLUDING TROPICAL DISEASES	English	Article	Elapid; Neurotoxins; Treatment; Antivenom; Guinea; Africa	OXYURANUS-SCUTELLATUS-CANNI; KRAIT BUNGARUS-CAERULEUS; EQUINE ANTIVENOM; CLINICAL-TRIAL; BITES; F(AB')(2); MANAGEMENT; CAMEROON; NAJA	Background: In Guinea Elapids are responsible for 20% of envenomations. The associated case fatality rate (CFR) ranged 15-27%, irrespective of treatment. Results: We studied 77 neurotoxic envenomations divided in 3 groups: a set of patients that received only traditional or symptomatic treatments, and two other groups that received either 2 or 4 initial vials of Antivipmyn (R) Africa renewed as n…	jean-philippe.chippaux@ird.fr	1678-9199	J VENOM ANIM TOXINS	J. Venom. Anim. Toxins Trop. Dis.	MAR 28	2013	19				6	10.4103/0973-7847.79102	Bhadoriya, S.S., Ganeshpurkar, A., Narwaria, J., Rai, G., Jain, A.P.	49962835200;37101263400;37102310800;16031706100;35515658200;	Tamarindus indica : Extent of explored potential	2011	Pharmacognosy Reviews	5	9		73	81		47	https://www.scopus.com/inward/record.uri?eid=2-s2.0-79955100039&doi=10.4103%2f0973-7847.79102&partnerID=40&md5=fe03b9697e3391c2243bc2ebcc14cf47	Review	Final		Scopus	2-s2.0-79955100039
10.3109/15563650.2012.763134	Hatten, BW; Bueso, A; French, LK; Hendrickson, RG; Horowitz, BZ	Envenomation by the great lakes bush viper (Athens nitschei)	CLINICAL TOXICOLOGY	English	Article	Blood coagulation disorders; Snake bites; Thrombocytopenia; Viperidae; Viper venom	PROATHERIS-SUPERCILIARIS; VENOM	Introduction. We present a case of envenomation by a Great Lakes Bush Viper, Athens nitschei. Athens species are a group of snakes that are indigenous to the forested areas of Central Africa. Prior reports of envenomation by Great Lakes Bush Vipers were not found in a Medline search. However, reports of other Athens species envenomations describe coagulopathy and acute renal failure. Case details…	hatten@ohsu.edu	1556-3650	CLIN TOXICOL	Clin. Toxicol.	FEB	2013	51	2	114	116		10.4269/ajtmh.1999.61.1017	Chippaux, J.-P., Lang, J., Amadi-Eddine, S., Fagot, P., Le Mener, V.	7102237974;55639282300;6507655134;6508247924;6602454873;	Short report: Treatment of snake envenomations by a new polyvalent antivenom composed of highly purified F(ab') <inf>2</inf> : Results of a clinical trial in northern Cameroon	1999	American Journal of Tropical Medicine and Hygiene	61	6		1017	1018		54	https://www.scopus.com/inward/record.uri?eid=2-s2.0-0033381296&doi=10.4269%2fajtmh.1999.61.1017&partnerID=40&md5=c52fa1633131b54d2d01f565080c95ac	Article	Final	Open Access	Scopus	2-s2.0-0033381296
10.1016/j.ijcard.2011.10.013	Bahloul, M; Chaari, A; Dammak, H; Samet, M; Chtara, K; Chelly, H; Ben Hamida, C; Kallel, H; Bouaziz, M	Pulmonary edema following scorpion envenomation: Mechanisms, clinical manifestations, diagnosis and treatment	INTERNATIONAL JOURNAL OF CARDIOLOGY	English	Review	Scorpion envenomation; Prazosin; Pulmonary edema; Echocardiography; Dobutamine	EXTRAVASCULAR LUNG WATER; TITYUS-SERRULATUS; CARDIOVASCULAR MANIFESTATIONS; LEIURUS-QUINQUESTRIATUS; ANTIVENOM THERAPY; CORONARY VASOCONSTRICTION; MYOCARDIAL-INFARCTION; CARDIAC DYSFUNCTION; HEART-FAILURE; VENOM	Scorpion envenomation is common in tropical and subtropical regions. Cardio-respiratory manifestations, mainly cardiogenic shock and pulmonary edema, are the leading causes of death after scorpion envenomation. The mechanism of pulmonary edema remains unclear and contradictory conclusions were published. However, most publications confirm that pulmonary edema has been attributed to acute left ven…	bahloulmab@yahoo.fr	0167-5273	INT J CARDIOL	Int. J. Cardiol.	JAN 10	2013	162	2	86	91		10.4269/ajtmh.2010.09-0733	Calvete, J.J., Cid, P., Sanz, L., Segura, Á., Villalta, M., Herrera, M., León, G., Harrison, R., Durfa, N., Nasidi, A., Theakston, R.D.G., Warrell, D.A., Gutiérrez, J.M.	26643263500;35221471500;7005418464;8851696200;35241486700;35240148500;24338410700;7403906852;24721067700;6603897171;35515446700;7102334232;34975051900;	Antivenomic assessment of the immunological reactivity of EchiTAb-Plus-ICP, an antivenom for the treatment of snakebite envenoming in sub-Saharan Africa	2010	American Journal of Tropical Medicine and Hygiene	82	6		1194	1201		33	https://www.scopus.com/inward/record.uri?eid=2-s2.0-77953738501&doi=10.4269%2fajtmh.2010.09-0733&partnerID=40&md5=e9adb11d14f4982e28533e71bb620178	Article	Final	Open Access	Scopus	2-s2.0-77953738501
10.1111/vec.12051	Hoose, JA; Carr, A	Retrospective analysis of clinical findings and outcome of cats with suspected rattlesnake envenomation in Southern California: 18 cases (2007-2010)	JOURNAL OF VETERINARY EMERGENCY AND CRITICAL CARE	English	Article	antivenom; antivipmyn; crofab; crotalid; echinocytes; feline	UNITED-STATES; SNAKE-VENOMS; DOGS; MANAGEMENT; ANTIVENOM; HORSES; BITES	Objective To evaluate treatment and survival rates of cats with suspected rattlesnake envenomation. Design Retrospective study. Setting Veterinary emergency referral hospital in Southern California. Animals Client-owned animals. Interventions None. Measurements and main results Eighteen cats were treated for suspected rattlesnake envenomation between January 2007 and August 2010. There were 3 fat…	hoosejen@yahoo.com	1479-3261	J VET EMERG CRIT CAR	J. Vet. Emerg. Crit. Care	MAY-JUN	2013	23	3	314	320		10.4269/ajtmh.2012.11-0447	Gnanathasan, A., Rodrigo, C., Peranantharajah, T., Coonghe, A.	36991995100;35108022300;54987281400;54987281800;	Case report: Saw-scaled viper bites in Sri Lanka: Is it a different subspecies? Clinical evidence from an authenticated case series	2012	American Journal of Tropical Medicine and Hygiene	86	2		254	257		8	https://www.scopus.com/inward/record.uri?eid=2-s2.0-84857018715&doi=10.4269%2fajtmh.2012.11-0447&partnerID=40&md5=35f4ee0e07280bd922a27497af44cc99	Article	Final	Open Access	Scopus	2-s2.0-84857018715
10.1186/1678-9199-19-6	Balde, MC; Chippaux, JP; Boiro, MY; Stock, RP; Massougbodji, A	Use of antivenoms for the treatment of envenomation by Elapidae snakes in Guinea, Sub-Saharan Africa	JOURNAL OF VENOMOUS ANIMALS AND TOXINS INCLUDING TROPICAL DISEASES	English	Article	Elapid; Neurotoxins; Treatment; Antivenom; Guinea; Africa	OXYURANUS-SCUTELLATUS-CANNI; KRAIT BUNGARUS-CAERULEUS; EQUINE ANTIVENOM; CLINICAL-TRIAL; BITES; F(AB')(2); MANAGEMENT; CAMEROON; NAJA	Background: In Guinea Elapids are responsible for 20% of envenomations. The associated case fatality rate (CFR) ranged 15-27%, irrespective of treatment. Results: We studied 77 neurotoxic envenomations divided in 3 groups: a set of patients that received only traditional or symptomatic treatments, and two other groups that received either 2 or 4 initial vials of Antivipmyn (R) Africa renewed as n…	jean-philippe.chippaux@ird.fr	1678-9199	J VENOM ANIM TOXINS	J. Venom. Anim. Toxins Trop. Dis.	MAR 28	2013	19				6	10.4314/ahs.v15i3.46	Katibi, O.S., Adepoju, F.G., Olorunsola, B.O., Ernest, S.K., Monsudi, K.F.	54986285500;8228561400;56790124000;6603760207;36562285200;	Blindness and scalp haematoma in a child following a snakebite	2015	African Health Sciences	15	3		1041	1044		2	https://www.scopus.com/inward/record.uri?eid=2-s2.0-84941353404&doi=10.4314%2fahs.v15i3.46&partnerID=40&md5=f1d261cb9692e6e9d704ece390951dd5	Article	Final	Open Access	Scopus	2-s2.0-84941353404
10.1186/1678-9199-19-27	Habib, AG	Public health aspects of snakebite care in West Africa: perspectives from Nigeria	JOURNAL OF VENOMOUS ANIMALS AND TOXINS INCLUDING TROPICAL DISEASES	English	Review	Antivenom; Carpet viper; Envenoming; Hub-and-spoke; Nigeria; Snakebite	COBRA NAJA-NIGRICOLLIS; SUB-SAHARAN AFRICA; SPITTING COBRA; NORTHERN NIGERIA; CLINICAL-TRIAL; RURAL GHANA; ANTIVENOM; BITE; MORTALITY; OUTCOMES	Snakebite envenoming is a major public health problem among rural communities of the Nigerian savanna. The saw-scaled or carpet viper (Echis ocellatus) and, to a lesser extent, the African cobras (Naja spp.) and puff adders (Bitis arietans) have proved to be the most important cause of mortality and morbidity. The main clinical features of E. ocellatus envenoming are systemic hemorrhage, incoagul…	abdulrazaq_habib@yahoo.co.uk	1678-9199	J VENOM ANIM TOXINS	J. Venom. Anim. Toxins Trop. Dis.	OCT 17	2013	19				27	10.7196/SAMJ.2016.v106i5.9124	Wagener, M.	57189033011;	Haemotoxic snakebite in rural KwaZulu-Natal, South Africa: A case presenting with haematemesis	2016	South African Medical Journal	106	5		459	460		3	https://www.scopus.com/inward/record.uri?eid=2-s2.0-84964699654&doi=10.7196%2fSAMJ.2016.v106i5.9124&partnerID=40&md5=c0b68d24f42b9fdcc76d298b007000e2	Article	Final	Open Access	Scopus	2-s2.0-84964699654
10.1016/j.toxicon.2012.12.022	Al-Abdulla, I; Casewell, NR; Landon, J	Long-term physicochemical and immunological stability of a liquid formulated intact ovine immunoglobulin-based antivenom	TOXICON	English	Article	Antivenom; Immunoglobulins; Stability; IgG; Snakebite therapy	VIPER ECHIS-OCELLATUS; FAB; ENVENOMATION; NIGERIA; TRIAL	An antivenom should be stable under the conditions that it will be both transferred and stored. Thus instability may lead to a loss of efficacy and an increased incidence and severity of adverse effects. Stability is a particular problem in countries where the temperatures and humidity are high. Here we investigate the stability of a liquid-formulated, intact ovine immunoglobulin-based antivenom,…	N.R.Casewell@liverpool.ac.uk	0041-0101	TOXICON	Toxicon	MAR 15	2013	64		38	42		10.7196/SAMJ.2017.v107i1.11361	Wood, D., Sartorius, B., Hift, R.	55468933200;12788526800;7004589666;	Classifying snakebite in South Africa: Validating a scoring system	2017	South African Medical Journal	107	1		46	51		2	https://www.scopus.com/inward/record.uri?eid=2-s2.0-85007395488&doi=10.7196%2fSAMJ.2017.v107i1.11361&partnerID=40&md5=5bb247737e94d036094defaa297ce17c	Article	Final	Open Access	Scopus	2-s2.0-85007395488
10.1016/j.toxicon.2012.04.342	Pla, D; Gutierrez, JM; Calvete, JJ	Second generation snake antivenomics: Comparing immunoaffinity and immunodepletion protocols	TOXICON	English	Article	Snake antivenom; Antivenomics; Immunodepletion; Immunoaffinity protocol; Echis cellar's; Bitis arietans; African spitting cobra	PROTEOMIC TOOLS; ECHIS-OCELLATUS; CARPET VIPER; PROTEIN-L; VENOMICS; AFRICA; IMMUNOREACTIVITY; ENVENOMINGS; STRATEGIES; INHIBITORS	A second generation antivenomics protocol, based on affinity chromatography, was compared with a previously (first generation) immunodepletion protocol using as a proof of principle the pan-African EchiTAb-Plus-ICP (R) IgG antivenom and the venoms of Echis ocellatus, Bitis arietans, and African spitting cobras. The antivenom showed qualitatively similar immunoreactivity patterns using either anti…	jcalvete@ibv.csic.es	0041-0101	TOXICON	Toxicon	SEP 15	2012	60	4	688	699		10.7196/SAMJ.2017.v107i12.12628	Pattinson, J.P., Kong, V.Y., Bruce, J.L., Oosthuizen, G.V., Bekker, W., Laing, G.L., Wood, D., Brysiewicz, P., Clarke, D.L.	57198428928;31367491100;55650952200;26634305000;37861175100;55372357000;55468933200;6603414140;55439384700;	Defining the need for surgical intervention following a snakebite still relies heavily on clinical assessment: The experience in pietermaritzburg, South Africa	2017	South African Medical Journal	107	12		1082	1085		2	https://www.scopus.com/inward/record.uri?eid=2-s2.0-85036515670&doi=10.7196%2fSAMJ.2017.v107i12.12628&partnerID=40&md5=6ca708fc8ad7581ae1796948e54f07fd	Article	Final	Open Access	Scopus	2-s2.0-85036515670
10.1016/j.toxicon.2012.02.008	Gutierrez, JM	Improving antivenom availability and accessibility: Science, technology, and beyond	TOXICON	English	Article	Snakebite; Envenoming; Antivenom; Availability; Accessibility; Acceptability; Cooperation	SUB-SAHARAN AFRICA; PAPUA-NEW-GUINEA; SNAKE BITE; POLYSPECIFIC ANTIVENOM; TROPICAL DISEASES; EQUINE ANTIVENOM; PROTEOMIC TOOLS; HIGH-RISK; COUNTRIES; VENOMS	Snakebite envenomings constitute a serious and neglected public health problem. Despite the fact that effective treatment exists, i.e. administration of animal-derived antivenoms, the availability and accessibility of these life-saving immunobiologicals is deficitary in various parts of the world, particularly in sub-Saharan Africa and some regions of Asia. This article discusses some of the prob…	jose.gutierrez@ucr.ac.cr	0041-0101	TOXICON	Toxicon	SEP 15	2012	60	4	676	687		10.7812/TPP/14-028	Antoniou, G.N., Iliopoulos, D., Kalkouni, R., Iliopoulou, S., Rigakos, G., Baka, A.	57192287535;7003778463;56083601000;57192288717;57193932626;57205068741;	Latrodectus envenomation in Greece	2014	The Permanente journal	18	4		e155	e158		3	https://www.scopus.com/inward/record.uri?eid=2-s2.0-85003405837&doi=10.7812%2fTPP%2f14-028&partnerID=40&md5=918f527cd550a7aaf2aa5ec5b81b66f8	Article	Final	Open Access	Scopus	2-s2.0-85003405837
10.1016/j.toxicon.2012.04.236	Habib, AG	Antivenom Therapy Following Snakebite: Effectiveness and Strategies for Delivery in West Africa	TOXICON	English	Meeting Abstract	Antivenom; effectiveness; West-Africa			abdulrazaq_habib@yahoo.co.uk	0041-0101	TOXICON	Toxicon	AUG	2012	60	2	216	216
10.1016/j.toxicon.2012.04.239	Gras, S; Plantefeve, G; Chippaux, JP	Incidence and Management of Snakebite in Northern Central African Republic	TOXICON	English	Meeting Abstract	Snakebite; antivenom; Africa			jean-philippe.chippaux@ird.fr	0041-0101	TOXICON	Toxicon	AUG	2012	60	2	217	218
10.1371/journal.pntd.0001670	Brown, NI	Consequences of Neglect: Analysis of the Sub-Saharan African Snake Antivenom Market and the Global Context	PLOS NEGLECTED TROPICAL DISEASES	English	Article		BITE; ENVENOMATION; PRODUCT; BURDEN; TRIAL	Background: The worldwide neglect of immunotherapeutic products for the treatment of snakebite has resulted in a critical paucity of effective, safe and affordable therapy in many Third World countries, particularly in Africa. Snakebite ranks high among the most neglected global health problems, with thousands of untreated victims dying or becoming permanently maimed in developing countries each …	nibrown@tpg.com.au	1935-2735	PLOS NEGLECT TROP D	Plos Neglect. Trop. Dis.	JUN	2012	6	6			e1670
10.1371/journal.pntd.0001672	Leong, PK; Sim, SM; Fung, SY; Sumana, K; Sitprija, V; Tan, NH	Cross Neutralization of Afro-Asian Cobra and Asian Krait Venoms by a Thai Polyvalent Snake Antivenom (Neuro Polyvalent Snake Antivenom)	PLOS NEGLECTED TROPICAL DISEASES	English	Article			Background: Snake envenomation is a serious public health threat in the rural areas of Asian and African countries. To date, the only proven treatment for snake envenomation is antivenom therapy. Cross-neutralization of heterologous venoms by antivenom raised against venoms of closely related species has been reported. The present study examined the cross neutralizing potential of a newly develop…	tanngethong@yahoo.com.sg	1935-2735	PLOS NEGLECT TROP D	Plos Neglect. Trop. Dis.	JUN	2012	6	6			e1672
10.1074/jbc.M112.348912	di Tommaso, A; Juste, MO; Martin-Eauclaire, MF; Dimier-Poisson, I; Billiald, P; Aubrey, N	Diabody Mixture Providing Full Protection against Experimental Scorpion Envenoming with Crude Androctonus australis Venom	JOURNAL OF BIOLOGICAL CHEMISTRY	English	Article		BUTHUS-OCCITANUS-TUNETANUS; CHAIN ANTIBODY FRAGMENT; CLINICAL CHARACTERISTICS; ANTIVENOM IMMUNOTHERAPY; FUNCTIONAL-EVALUATION; HECTOR; TOXIN; ENVENOMATION; PHARMACOKINETICS; OPTIMIZATION	Androctonus australis is primarily involved in envenomations in North Africa, notably in Tunisia and Algeria, and constitutes a significant public health problem in this region. The toxicity of the venom is mainly due to various neurotoxins that belong to two distinct structural and immunological groups, group I (the AahI and AahIII toxins) and group II (AahII). Here, we report the use of a diabo…	aubrey@univ-tours.fr	0021-9258	J BIOL CHEM	J. Biol. Chem.	APR 20	2012	287	17	14149	14156
10.4102/jsava.v83i1.205	de Cramer, KGM; van Bart, GA; Huberts, F	Morbidity and mortality following envenomation by the common night adder (Causus rhombeatus) in three dogs	JOURNAL OF THE SOUTH AFRICAN VETERINARY ASSOCIATION-TYDSKRIF VAN DIE SUID-AFRIKAANSE VETERINERE VERENIGING	English	Article		SUB-SAHARAN AFRICA; BOOMSLANG ENVENOMATION; SNAKE VENOMICS; SOUTH-AFRICA; ANTIVENOM; MANAGEMENT; VICTIMS; WORLD; BITES	In South Africa dogs are frequently presented to veterinarians following snakebite. The offending snakes are usually puff adders (Bitis arietans), cobras (Naja spp.) and mambas (Dendroaspis spp.). Night adder (Causus rhombeatus) bites in dogs have not yet been reported in South Africa. This article deals with three cases of dogs bitten by night adders in which extensive tissue damage was noted an…	kdcramer@mweb.co.za	0038-2809	J S AFR VET ASSOC	J. S. Afr. Vet. Assoc.-Tydskr. Suid-Afr. Vet. Ver.		2012	83	1			205
10.1590/S1678-91992012000400003	Goyffon, M; Dabo, A; Coulibaly, SK; Togo, G; Chippaux, JP	Dangerous scorpion fauna of Mali	JOURNAL OF VENOMOUS ANIMALS AND TOXINS INCLUDING TROPICAL DISEASES	English	Review	scorpions; Mali; dangerous species; Androctonus sp.; antivenom	AFRICA	Although the main Malian scorpion species of medical interest, Androctonus amoreuxi, is responsible for severe envenomings and perhaps some deaths, it has hitherto been considered not dangerous for humans. This population is located in the Saharian North-Eastern regions of Mali where it is accompanied by Leiurus quinquestriatus, a well known dangerous species of the Sahara. In the Gao district, d…	mgoyffon@mnhn.fr	1678-9199	J VENOM ANIM TOXINS	J. Venom. Anim. Toxins Trop. Dis.		2012	18	4	361	368
10.1590/S1678-91992012000400009	Oukkache, N; Lalaoui, M; Ghalim, N	General characterization of venom from the Moroccan snakes Macrovipera mauritanica and Cerastes cerastes	JOURNAL OF VENOMOUS ANIMALS AND TOXINS INCLUDING TROPICAL DISEASES	English	Article	Cerastes cerastes; Macrovipera mauritanica; snake venom; characterization; biological activities; cross-reaction	POLYVALENT ANTIVENOM; NEUTRALIZATION; PURIFICATION; ASSAY	Ophidian envenomation accidents constitute a serious public health problem in many countries around the globe. Over 5 million such accident cases occur each year causing more than 100,000 deaths. In Africa, more than 20,000 deaths per year are registered while 400,000 envenomation victims retain severe and permanent functional sequelae. In Morocco, snakebites are frequent and of greater severity …	nghalim@yahoo.fr	1678-9199	J VENOM ANIM TOXINS	J. Venom. Anim. Toxins Trop. Dis.		2012	18	4	411	420
10.1590/S1678-91992012000400021	Kyelem, CG; Yameogo, TM; Ouedraogo, SM; Zoungrana, J; Poda, GEA; Rouamba, MM; Ouangre, A; Kissou, SA; Rouamba, A	Snakebite in Bobo-Dioulasso, Burkina Faso: illustration of realities and challenges for care based on a clinical case	JOURNAL OF VENOMOUS ANIMALS AND TOXINS INCLUDING TROPICAL DISEASES	English	Article	envenomation; snakebite; management; Burkina Faso; sub-Saharan Africa	MANAGEMENT; BURDEN	We report herein the case of 19-year-old female farmer who suffered a double snakebite on the right foot. After an unsuccessful traditional treatment, she consulted a health center, 48 hours after the bite. Upon arrival at the hospital, she showed signs of severe damage, including hemorrhagic syndrome, extensive gangrene of the bitten limb and severe acute renal failure. Due to financial constrai…	pasismama@hotmail.com	1678-9199	J VENOM ANIM TOXINS	J. Venom. Anim. Toxins Trop. Dis.		2012	18	4	483	485
10.1016/j.toxicon.2012.04.342	Pla, D; Gutierrez, JM; Calvete, JJ	Second generation snake antivenomics: Comparing immunoaffinity and immunodepletion protocols	TOXICON	English	Article	Snake antivenom; Antivenomics; Immunodepletion; Immunoaffinity protocol; Echis cellar's; Bitis arietans; African spitting cobra	PROTEOMIC TOOLS; ECHIS-OCELLATUS; CARPET VIPER; PROTEIN-L; VENOMICS; AFRICA; IMMUNOREACTIVITY; ENVENOMINGS; STRATEGIES; INHIBITORS	A second generation antivenomics protocol, based on affinity chromatography, was compared with a previously (first generation) immunodepletion protocol using as a proof of principle the pan-African EchiTAb-Plus-ICP (R) IgG antivenom and the venoms of Echis ocellatus, Bitis arietans, and African spitting cobras. The antivenom showed qualitatively similar immunoreactivity patterns using either anti…	jcalvete@ibv.csic.es	0041-0101	TOXICON	Toxicon	SEP 15	2012	60	4	688	699
10.1016/j.trstmh.2012.07.009	Leong, PK; Tan, NH; Fung, SY; Sim, SM	Cross neutralisation of Southeast Asian cobra and krait venoms by Indian polyvalent antivenoms	TRANSACTIONS OF THE ROYAL SOCIETY OF TROPICAL MEDICINE AND HYGIENE	English	Article	Snake venoms; Antivenoms; Bungarus; Naja	NAJA-KAOUTHIA; NEUROTOXIN; SNAKEBITE; RATS	Cross neutralisation of venoms by antivenom raised against closely-related species has been well documented. The spectrum of paraspecific protection of antivenom raised against Asiatic Naja and Bungarus (krait) venoms, however, has not been fully investigated. In this study, we examined the cross neutralisation of venoms from common Southeast Asian cobras and kraits by two widely used polyvalent …	tanngethong@yahoo.com.sg	0035-9203	T ROY SOC TROP MED H	Trans. Roy. Soc. Trop. Med. Hyg.	DEC	2012	106	12	731	737
10.1016/j.jprot.2011.05.027	Williams, DJ; Gutierrez, JM; Calvete, JJ; Wuster, W; Ratanabanangkoon, K; Paiva, O; Brown, NI; Casewell, NR; Harrison, RA; Rowley, PD; O'Shea, M; Jensen, SD; Winkel, KD; Warrell, DA	Ending the drought: New strategies for improving the flow of affordable, effective antivenoms in Asia and Africa	JOURNAL OF PROTEOMICS	English	Review	Snakebite; Venomics and antivenomics; Antivenoms; Proteomics; Neglected tropical diseases; Global Snakebite Initiative	LOCAL TISSUE-DAMAGE; PAPUA-NEW-GUINEA; NICOTINIC ACETYLCHOLINE-RECEPTOR; RANDOMIZED COMPARATIVE TRIAL; MITOCHONDRIAL-DNA SEQUENCES; NEGLECTED TROPICAL DISEASES; TREATMENT-SEEKING BEHAVIOR; SITE-DIRECTED MUTAGENESIS; DABOIA-RUSSELII-RUSSELII; INFER SPECIES BOUNDARIES	The development of snake antivenoms more than a century ago should have heralded effective treatment of the scourge of snakebite envenoming in impoverished, mostly rural populations around the world. That snakebite still exists today, as a widely untreated illness that maims, kills and terrifies men, women and children in vulnerable communities, is a cruel anachronism. Antivenom can be an effecti…	david.williams@unimelb.edu.au	1874-3919	J PROTEOMICS	J. Proteomics	AUG 24	2011	74	9	1735	1767
10.1586/EPR.11.61	Calvete, JJ	Proteomic tools against the neglected pathology of snake bite envenoming	EXPERT REVIEW OF PROTEOMICS	English	Review	antivenom; antivenomics; mass spectrometry; neglected pathology; snake bite; snake venomics; toxin; venom protein family	VENOM GLAND TRANSCRIPTOME; LIQUID CHROMATOGRAPHY/MASS SPECTROMETRY; BRADYKININ-POTENTIATING PEPTIDES; GENE-EXPRESSION PROFILE; SUB-SAHARAN AFRICA; MASS-SPECTROMETRY; CROTALUS-DURISSUS; BOTHROPS-ATROX; POSTTRANSLATIONAL MODIFICATIONS; TOXINOLOGICAL IMPLICATIONS	This article covers the application of proteomic tools ('venomics', 'antivenomics' and 'venom phenotyping') to study the composition and natural history of snake venoms, and the cross-reactivity of antivenoms with homologous and heterologous venoms, to help address the neglected pathology of snake bite envenoming. The identification of evolutionary and immunological trends may help to replace the…	jcalvete@ibv.csic.es	1478-9450	EXPERT REV PROTEOMIC	Expert Rev. Proteomics	DEC	2011	8	6	739	758
10.1016/j.toxicon.2011.08.018	Mendez, I; Gutierrez, JM; Angulo, Y; Calvete, JJ; Lomonte, B	Comparative study of the cytolytic activity of snake venoms from African spitting cobras (Naja spp., Elapidae) and its neutralization by a polyspecific antivenom	TOXICON	English	Article	Snake venom; Naja; Cytotoxicity; Cardiotoxin; Antivenom; Neutralization; C2C12	MYOTOXIC PHOSPHOLIPASES A(2); SUB-SAHARAN AFRICA; SKELETAL-MUSCLE; HEPARIN-BINDING; CORAL SNAKE; IN-VITRO; CELLS; PURIFICATION; TOXINS; CARDIOTOXINS	Venoms of several Naja species found in Sub-Saharan Africa, and commonly known as "spitting cobras", induce a predominantly cytotoxic pattern of envenomings that may evolve into tissue necrosis and gangrene. Cytotoxic components of their venoms have been identified as members of the three-finger toxin and phospholipase A(2) protein families. In this study, an in vitro assay using the myogenic cel…	bruno.lomonte@ucr.ac.cr	0041-0101	TOXICON	Toxicon	NOV	2011	58	6-7	558	564
	Girish, KS; Kemparaju, K	Overlooked Issues of Snakebite Management: Time for Strategic Approach	CURRENT TOPICS IN MEDICINAL CHEMISTRY	English	Review	Snake venom; local effects; SVMPs; antivenom; hyaluronidase; ECM	SECRETORY PHOSPHOLIPASE A(2); BOTHROPS-ASPER TERCIOPELO; LOCAL TISSUE-DAMAGE; NAJA-NAJA VENOM; ANTIHEMORRHAGIC FACTOR; HEMORRHAGIC METALLOPROTEINASES; HYALURONIDASE INHIBITORS; MYOTOXIN INHIBITOR; BLOOD-PLASMA; NEUTRALIZATION	Snakebite is a medical emergency in many parts of the world, particularly in the temperate regions. According to 2007 World Health Organization (WHO) report, there are about 5 million snakebite incidences resulting in 2.5 million envenoming, and 125,000 deaths occur annually. Most affected are the healthy individuals like children and farming populations with resource poor settings and away from …	kemparaj@rediffmail.com	1568-0266	CURR TOP MED CHEM	Curr. Top. Med. Chem.	OCT	2011	11	20	2494	2508
10.1016/j.jprot.2011.07.004	Calvete, JJ; Domont, GB	Omic technologies to fight the neglect	JOURNAL OF PROTEOMICS	English	Editorial Material		TROPICAL DISEASES; SNAKE BITE; ANTIVENOMS; AFRICA		jcalvete@ibv.csic.es; gilberto@iq.ufrj.br	1874-3919	J PROTEOMICS	J. Proteomics	AUG 24	2011	74	9	1483	1484
10.1016/j.jprot.2011.05.027	Williams, DJ; Gutierrez, JM; Calvete, JJ; Wuster, W; Ratanabanangkoon, K; Paiva, O; Brown, NI; Casewell, NR; Harrison, RA; Rowley, PD; O'Shea, M; Jensen, SD; Winkel, KD; Warrell, DA	Ending the drought: New strategies for improving the flow of affordable, effective antivenoms in Asia and Africa	JOURNAL OF PROTEOMICS	English	Review	Snakebite; Venomics and antivenomics; Antivenoms; Proteomics; Neglected tropical diseases; Global Snakebite Initiative	LOCAL TISSUE-DAMAGE; PAPUA-NEW-GUINEA; NICOTINIC ACETYLCHOLINE-RECEPTOR; RANDOMIZED COMPARATIVE TRIAL; MITOCHONDRIAL-DNA SEQUENCES; NEGLECTED TROPICAL DISEASES; TREATMENT-SEEKING BEHAVIOR; SITE-DIRECTED MUTAGENESIS; DABOIA-RUSSELII-RUSSELII; INFER SPECIES BOUNDARIES	The development of snake antivenoms more than a century ago should have heralded effective treatment of the scourge of snakebite envenoming in impoverished, mostly rural populations around the world. That snakebite still exists today, as a widely untreated illness that maims, kills and terrifies men, women and children in vulnerable communities, is a cruel anachronism. Antivenom can be an effecti…	david.williams@unimelb.edu.au	1874-3919	J PROTEOMICS	J. Proteomics	AUG 24	2011	74	9	1735	1767
10.1016/j.jprot.2011.06.019	Harrison, RA; Cook, DA; Renjifo, C; Casewell, NR; Currier, RB; Wagstaff, SC	Research strategies to improve snakebite treatment: Challenges and progress	JOURNAL OF PROTEOMICS	English	Review	Snake; Antivenom affordability; Venom gland transcriptome; Epitope-string immunogen; Camelid IgG/VHH; Global Snakebite Initiative	LOCAL TISSUE-DAMAGE; ANDROCTONUS-AUSTRALIS-HECTOR; VENOM GLAND TRANSCRIPTOME; SUB-SAHARAN AFRICA; METALLOPROTEINASE INHIBITOR BATIMASTAT; SCORPION CENTRUROIDES-NOXIUS; CHAIN ANTIBODY FRAGMENT; EXPRESSED SEQUENCE TAGS; NECROSIS FACTOR-ALPHA; MONOCLONAL-ANTIBODY	Antivenom is an effective treatment of snakebite but, because of the complex interplay of fiscal, epidemiological, therapeutic efficacy and safety issues, the mortality of snakebite remains unacceptably high. Efficiently combating this high level of preventable death amongst the world's most disadvantaged communities requires the globally-coordinated action of multiple intervention programmes. Th…	r.harrison@liverpool.ac.uk	1874-3919	J PROTEOMICS	J. Proteomics	AUG 24	2011	74	9	1768	1780
10.1258/td.2010.100224	Bregani, ER; Maraffi, T; Tien, TV	Snake bites in Moyen Chari district, Chad: a five-year experience	TROPICAL DOCTOR	English	Article		EQUINE ANTIVENOM; BENIN; EPIDEMIOLOGY; CAMEROON; AFRICA; TRIAL; VENOM	Snake bites are of major public health importance in Africa as a cause of morbidity and mortality. Echis ocellatus is responsible for the majority of envenomation cases in West Africa. Antivenom immunotherapy is the only specific treatment available for envenomed patients. From January 1997 to December 2001, 325 patients suffering from snake bites were enrolled in a survey undertaken at Goundi Ho…	rino_bregani@yahoo.it	0049-4755	TROP DOCT	Trop. Dr.	APR	2011	41	2	123	126
10.1016/j.toxicon.2010.12.022	Chippaux, JP	Estimate of the burden of snakebites in sub-Saharan Africa: A meta-analytic approach	TOXICON	English	Article	Snakebite; Envenoming; Epidemiology; Sub-Saharan Africa	CARPET VIPER; NORTHERN CAMEROON; ECHIS-OCELLATUS; EQUINE ANTIVENOM; SEEKING BEHAVIOR; CLINICAL-TRIAL; GLOBAL BURDEN; RURAL GHANA; BITE; NIGERIA	Snakebites represent an important neglected public health problem in many developing countries. There is a lack of epidemiological data, which would be very useful for the organisation of snakebite management and provision of antivenom. An extensive literature search for the years 1970-2010 was performed. Data were analysed using meta-analysis to take into account the heterogeneity between the st…	jean-philippe.chippaux@ird.fr	0041-0101	TOXICON	Toxicon	MAR 15	2011	57	4	586	599
	Muller, GJ; Modler, HT; Wium, CA; Veale, DJH; Van Zyl, JM	Parabuthus granulatus Identified as the Most Venomous Scorpion in South Africa: Motivation for the Development of a New Antivenom	CLINICAL TOXICOLOGY	English	Meeting Abstract					1556-3650	CLIN TOXICOL	Clin. Toxicol.	MAR	2011	49	3	226	226
10.1016/j.inhe.2010.08.001	Habib, AG; Abubakar, SB	Factors affecting snakebite mortality in north-eastern Nigeria	INTERNATIONAL HEALTH	English	Article	antivenom; envenoming; mortality; savannah; snakebite	CLINICAL-TRIAL; RURAL GHANA; BITE; ANTIVENOM; OUTCOMES; ENVENOMATIONS; BENIN	Snakebite is an important cause of mortality among rural dwellers in the savannah region of West Africa. We conducted a retrospective review of snakebite patients managed by experienced medical staff at Kaltungo in north-eastern Nigeria to determine the cause of death. During a 36 month period there were 94 deaths among 6687 victims (1.41%). Relative risk (RR) of mortality increased to 2.29 (95% …	abdulrazaq_habib@yahoo.co.uk	1876-3413	INT HEALTH	Int. Health	MAR	2011	3	1	50	55
10.1021/pr101040f	Petras, D; Sanz, L; Segura, A; Herrera, M; Villalta, M; Solano, D; Vargas, M; Leon, G; Warrell, DA; Theakston, RDG; Harrison, RA; Durfa, N; Nasidi, A; Gutierrez, JM; Calvete, JJ	Snake Venomics of African Spitting Cobras: Toxin Composition and Assessment of Congeneric Cross-Reactivity of the Pan-African EchiTAb-Plus-ICP Antivenom by Antivenomics and Neutralization Approaches	JOURNAL OF PROTEOME RESEARCH	English	Article	African spitting cobra; Naja nigricollis; Naja katiensis; Naja pallida; Naja mossambica; Naja nubiae; EchiTAb-Plus-ICP antivenom; snake venomics; antivenomics; venom neutralization assays	RICH SECRETORY PROTEINS; AMINO-ACID SEQUENCE; SUB-SAHARAN AFRICA; NAJA-NAJA-ATRA; SKELETAL-MUSCLE; MOLECULAR EVOLUTION; 3-FINGER TOXINS; NIGRICOLLIS; BITE; PURIFICATION	Venomic analysis of the venoms of Naja nigricollis, N. katiensis, N. nubiae, N. mossambica, and N. pallida revealed similar compositional trends. The high content of cytotoxins and PLA(2)s may account for the extensive tissue necrosis characteristic of the envenomings by these species. The high abundance of a type I alpha-neurotoxin in N. nubiae may be responsible for the high lethal toxicity of …	jose.gutierrez@ucr.ac; jcalvete@ibv.csic.es	1535-3893	J PROTEOME RES	J. Proteome Res.	MAR	2011	10	3	1266	1280
10.1016/j.ajem.2009.08.022	Larreche, S; Mion, G; Mayet, A; Verret, C; Puidupin, M; Benois, A; Petitjeans, F; Libert, N; Goyffon, M	Antivenin remains effective against African Viperidae bites despite a delayed treatment	AMERICAN JOURNAL OF EMERGENCY MEDICINE	English	Article		CARPET VIPER; SNAKE; ENVENOMATIONS; DIAGNOSIS; CAMEROON; SAVANNA; NIGERIA; VENOMS	Background: Viperidae bites represent a public health issue in Africa and are responsible for a hemorrhagic syndrome with fatal outcome in the short term. A research on Medline database does not reveal any data definitively demonstrating the efficiency of antivenom in case of delayed administration. The aim of this study, based on a 12-year survey of viperine syndromes in Republic of Djibouti, wa…	georges.mion@santarm.fr	0735-6757	AM J EMERG MED	Am. J. Emerg. Med.	FEB	2011	29	2	155	161
10.1016/j.trstmh.2010.09.005	Michael, GC; Thacher, TD; Shehu, MIL	The effect of pre-hospital care for venomous snake bite on outcome in Nigeria	TRANSACTIONS OF THE ROYAL SOCIETY OF TROPICAL MEDICINE AND HYGIENE	English	Article	rural health; envenomation; viper; Africa; first aid; epidemiology	ANTIVENOM; ENVENOMATION; MORTALITY; EFFICACY	We studied pre-hospital practices of 72 consecutive snake bite victims at a hospital in north-central Nigeria. The primary outcome assessed was death or disability at hospital discharge. Victims were predominantly male farmers, and in 54 cases (75%) the snake was identified as a carpet viper (Echis ocellatus), with the remainder unidentified. Most subjects (58, 81%) attempted at least one first a…	thacher.thomas@mayo.edu	0035-9203	T ROY SOC TROP MED H	Trans. Roy. Soc. Trop. Med. Hyg.	FEB	2011	105	2	95	101
10.1111/j.1476-4431.2011.00677.x	Armentano, RA; Schaer, M	Overview and controversies in the medical management of pit viper envenomation in the dog	JOURNAL OF VETERINARY EMERGENCY AND CRITICAL CARE	English	Review	antivenom; crotalid; snake envenomation; therapy	BOTHROPS-ASPER TERCIOPELO; UNITED-STATES; SNAKE-VENOM; RATTLESNAKE ENVENOMATION; CROTALUS-ADAMANTEUS; CONTROLLED-TRIAL; JARARACA VENOM; MAST-CELLS; EDEMA; BITE	Objective - To provide a review and update on the medical management of pit viper envenomation in dogs. Etiology - Pit viper snake (Crotalidae) envenomation in dogs is a common emergency in the United States. At least 50 enzymes contribute to snake venom potency that causes soft tissue damage, vasculotoxicity, coagulopathy, cytotoxicity, and necrosis. Diagnosis - Snakebite envenomation may be ide…	schaerm@ufl.edu	1479-3261	J VET EMERG CRIT CAR	J. Vet. Emerg. Crit. Care	OCT	2011	21	5	461	470
10.1016/j.toxicon.2011.08.018	Mendez, I; Gutierrez, JM; Angulo, Y; Calvete, JJ; Lomonte, B	Comparative study of the cytolytic activity of snake venoms from African spitting cobras (Naja spp., Elapidae) and its neutralization by a polyspecific antivenom	TOXICON	English	Article	Snake venom; Naja; Cytotoxicity; Cardiotoxin; Antivenom; Neutralization; C2C12	MYOTOXIC PHOSPHOLIPASES A(2); SUB-SAHARAN AFRICA; SKELETAL-MUSCLE; HEPARIN-BINDING; CORAL SNAKE; IN-VITRO; CELLS; PURIFICATION; TOXINS; CARDIOTOXINS	Venoms of several Naja species found in Sub-Saharan Africa, and commonly known as "spitting cobras", induce a predominantly cytotoxic pattern of envenomings that may evolve into tissue necrosis and gangrene. Cytotoxic components of their venoms have been identified as members of the three-finger toxin and phospholipase A(2) protein families. In this study, an in vitro assay using the myogenic cel…	bruno.lomonte@ucr.ac.cr	0041-0101	TOXICON	Toxicon	NOV	2011	58	6-7	558	564
10.1021/pr101040f	Petras, D; Sanz, L; Segura, A; Herrera, M; Villalta, M; Solano, D; Vargas, M; Leon, G; Warrell, DA; Theakston, RDG; Harrison, RA; Durfa, N; Nasidi, A; Gutierrez, JM; Calvete, JJ	Snake Venomics of African Spitting Cobras: Toxin Composition and Assessment of Congeneric Cross-Reactivity of the Pan-African EchiTAb-Plus-ICP Antivenom by Antivenomics and Neutralization Approaches	JOURNAL OF PROTEOME RESEARCH	English	Article	African spitting cobra; Naja nigricollis; Naja katiensis; Naja pallida; Naja mossambica; Naja nubiae; EchiTAb-Plus-ICP antivenom; snake venomics; antivenomics; venom neutralization assays	RICH SECRETORY PROTEINS; AMINO-ACID SEQUENCE; SUB-SAHARAN AFRICA; NAJA-NAJA-ATRA; SKELETAL-MUSCLE; MOLECULAR EVOLUTION; 3-FINGER TOXINS; NIGRICOLLIS; BITE; PURIFICATION	Venomic analysis of the venoms of Naja nigricollis, N. katiensis, N. nubiae, N. mossambica, and N. pallida revealed similar compositional trends. The high content of cytotoxins and PLA(2)s may account for the extensive tissue necrosis characteristic of the envenomings by these species. The high abundance of a type I alpha-neurotoxin in N. nubiae may be responsible for the high lethal toxicity of …	jose.gutierrez@ucr.ac; jcalvete@ibv.csic.es	1535-3893	J PROTEOME RES	J. Proteome Res.	MAR	2011	10	3	1266	1280
10.1590/S0036-46652011000400007	Sanchez, EE; Hotle, D; Rodriguez-Acosta, A	NEUTRALIZATION OF Bitis parviocula (ETHIOPIAN MOUNTAIN ADDER) VENOM BY THE SOUTH AFRICAN INSTITUTE OF MEDICAL RESEARCH (SAIMR) ANTIVENOM	REVISTA DO INSTITUTO DE MEDICINA TROPICAL DE SAO PAULO	English	Article	Bitis parviocula; Bitis arietans; South African Vaccine Producers (SAVP); South African Institute of Medical Research (SAIMR) antivenom; Venom		Background: The Ethiopian mountain adder (Bitis parviocula) is a viperid known only from a few locations in southwestern Ethiopia. Methods: a total of 30 mu g of B. arietans and B. parviocula venoms were run on a 10-20% Tricine gel. To assay lethality dose fifty (LD(50)), five groups of eight mice for each venom were used. Hemorrhagic activity for crude venom was tested. Fibrinogenolytic activity…	elda.sanchez@tamuk.edu	0036-4665	REV INST MED TROP SP	Rev. Inst. Med. Trop. Sao Paulo	JUL-AUG	2011	53	4	213	217
10.1016/j.vascn.2010.09.001	Kalam, Y; Isbister, GK; Mirtschin, P; Hodgson, WC; Konstantakopoulos, N	Validation of a cell-based assay to differentiate between the cytotoxic effects of elapid snake venoms	JOURNAL OF PHARMACOLOGICAL AND TOXICOLOGICAL METHODS	English	Article	Antivenom; Cell-based assay; Cytotoxicity; Methods; Elapid snakes; Venom	ADDER ACANTHOPHIS VENOMS; NAJA-NIGRICOLLIS; COBRA; NEUROTOXIN; BITES	Introduction: Acanthophis genus (i.e. death adders) and the Naja genus (i.e. cobras) belong to the family elapidae. The current study compared the in vitro cytotoxicity of venoms from four Acanthophis spp. and three Naja spp. on rat aortic smooth muscle cells, A7r5, and rat skeletal muscle cells, 16. The ability of CSL death adder antivenom and SAIMR antivenom, for Acanthophis spp. and Naja spp. …	wayne.hodgson@monash.edu	1056-8719	J PHARMACOL TOX MET	J. Pharmacol. Toxicol. Methods	MAR-APR	2011	63	2	137	142
10.1016/j.toxicon.2010.04.005	Cook, DAN; Owen, T; Wagstaff, SC; Kinne, J; Wernery, U; Harrison, RA	Analysis of camelid antibodies for antivenom development: Neutralisation of venom-induced pathology	TOXICON	English	Article	Snake antivenom; Camelid IgG; Venom; Echis ocellatus; Bitis arietans; Naja nigricollis; ED50 preclinical assay	CARPET VIPER; ECHIS-OCELLATUS; SNAKE ANTIVENOM; SEROGROUP-C; BITES; HORSE; NIGERIA; IGG; HEMORRHAGE; MORTALITY	Camelid IgG has been reported to be less immunogenic, less able to activate the complement cascade and more thermostable than IgG from other mammals, and has the ability to bind antigens that are unreactive with other mammalian IgGs. We are investigating whether these attributes of camelid IgG translate into antivenom with immunological and venom-neutralising efficacy advantages over conventional…	robharr@liverpool.ac.uk	0041-0101	TOXICON	Toxicon	SEP 1	2010	56	3	373	380
10.1371/journal.pntd.0000767	Abubakar, IS; Abubakar, SB; Habib, AG; Nasidi, A; Durfa, N; Yusuf, PO; Larnyang, S; Garnvwa, J; Sokomba, E; Salako, L; Theakston, RDG; Juszczak, E; Alder, N; Warrell, DA	Randomised Controlled Double-Blind Non-Inferiority Trial of Two Antivenoms for Saw-Scaled or Carpet Viper (Echis ocellatus) Envenoming in Nigeria	PLOS NEGLECTED TROPICAL DISEASES	English	Article		MALAYAN PIT VIPER; CAPRYLIC-ACID FRACTIONATION; SNAKE BITE; CALLOSELASMA-RHODOSTOMA; CLINICAL-TRIAL; AFRICA; CARINATUS; MORTALITY; THAILAND; PASTEUR	Background: In West Africa, envenoming by saw-scaled or carpet vipers (Echis ocellatus) causes great morbidity and mortality, but there is a crisis in supply of effective and affordable antivenom (ISRCTN01257358). Methods: In a randomised, double-blind, controlled, non-inferiority trial, "EchiTAb Plus-ICP'' (ET-Plus) equine antivenom made by Instituto Clodomiro Picado was compared to "EchiTAb G''…	abdulrazaq_habib@yahoo.co.uk	1935-2735	PLOS NEGLECT TROP D	Plos Neglect. Trop. Dis.	JUL	2010	4	7			e767
10.1016/j.toxicon.2009.10.024	Abubakar, SB; Abubakar, IS; Habib, AG; Nasidi, A; Durfa, N; Yusuf, PO; Larnyang, S; Garnvwa, J; Sokomba, E; Salako, L; Laing, GD; Theakston, RDG; Juszczak, E; Alder, N; Warrell, DA	Pre-clinical and preliminary dose-finding and safety studies to identify candidate antivenoms for treatment of envenoming by saw-scaled or carpet vipers (Echis ocellatus) in northern Nigeria	TOXICON	English	Article	Pre-clinical study; Dose-finding study; 3+3 dose escalation; New antivenoms; Echis ocellatus; Nigeria	SNAKE BITE; CLINICAL-TRIAL; AFRICA; CRISIS; CARINATUS; VENOMS; PLASMA	The aim of this study was to identify candidate antivenoms with specific activity against the venom of the saw-scaled or carpet viper (Echis ocellatus) in northern Nigeria, where bites by this species cause great morbidity and mortality but where effective antivenoms have become scarce and unaffordable. Selected antivenoms were destined to be compared by randomised controlled clinical trials (RCT…	r.d.g.theakston@liverpool.ac.uk	0041-0101	TOXICON	Toxicon	APR 1	2010	55	4	719	723
10.1016/j.toxicon.2010.04.005	Cook, DAN; Owen, T; Wagstaff, SC; Kinne, J; Wernery, U; Harrison, RA	Analysis of camelid antibodies for antivenom development: Neutralisation of venom-induced pathology	TOXICON	English	Article	Snake antivenom; Camelid IgG; Venom; Echis ocellatus; Bitis arietans; Naja nigricollis; ED50 preclinical assay	CARPET VIPER; ECHIS-OCELLATUS; SNAKE ANTIVENOM; SEROGROUP-C; BITES; HORSE; NIGERIA; IGG; HEMORRHAGE; MORTALITY	Camelid IgG has been reported to be less immunogenic, less able to activate the complement cascade and more thermostable than IgG from other mammals, and has the ability to bind antigens that are unreactive with other mammalian IgGs. We are investigating whether these attributes of camelid IgG translate into antivenom with immunological and venom-neutralising efficacy advantages over conventional…	robharr@liverpool.ac.uk	0041-0101	TOXICON	Toxicon	SEP 1	2010	56	3	373	380
10.1016/j.toxicon.2009.08.010	Segura, A; Villalta, M; Herrera, M; Leon, G; Harrison, R; Durfa, N; Nasidi, A; Calvete, JJ; Theakston, RDG; Warrell, DA; Gutierrez, JM	Preclinical assessment of the efficacy of a new antivenom (EchiTAb-Plus-ICP (R)) for the treatment of viper envenoming in sub-Saharan Africa	TOXICON	English	Article	sub-Saharan Africa; Snakebite; Snake venoms; Echis sp; Bitis sp; Antivenom; Hemorrhage; Lethality; Coagulant activity	OCELLATUS SNAKE BITE; POLYVALENT ANTIVENOM; ECHIS-OCELLATUS; COSTA-RICA; VENOMS; NEUTRALIZATION; CRISIS; ABILITY	A preclinical assessment was performed on the neutralizing efficacy of a whole IgG polyspecific antivenom (EchiTAb-Plus-ICP (R)), designed for the treatment of snakebite envenomings in Nigeria. It was generated by immunizing horses with the venoms of Echis ocellatus, Bitis arietans and Naja nigricollis, the most medically important species in Nigeria. Antivenom was tested against the venoms of E.…	jose.gutierrez@ucr.ac.cr	0041-0101	TOXICON	Toxicon	FEB-MAR	2010	55	2-3	369	374
10.1016/j.toxicon.2009.11.020	Gutierrez, JM; Williams, D; Fan, HW; Warrell, DA	Snakebite envenoming from a global perspective: Towards an integrated approach	TOXICON	English	Article; Proceedings Paper	Snakebite; Envenoming; Neglected disease; Disability; Antivenom; Transfer of technology; Quality control; Clinical trials; Prevention; Community education; Training health personnel	RANDOMIZED COMPARATIVE TRIAL; PAPUA-NEW-GUINEA; EQUINE ANTIVENOM; SAO-PAULO; SRI-LANKA; HIGH-RISK; BITE; AFRICA; VENOMICS; MORTALITY	Snakebite envenoming is a neglected public health challenge of compelling importance in many regions of the world, particularly sub-Saharan Africa, Asia, Latin America and Papua-New Guinea. Addressing the problem of snakebite effectively demands an integrated multifocal approach, targeting complex problems and involving many participants. It must comprise: (a) Acquisition of reliable information …	jose.gutierrez@ucr.ac.cr	0041-0101	TOXICON	Toxicon	DEC 15	2010	56	7	1223	1235
	Rainer, PP; Kaufmann, P; Smolle-Juettner, FM; Krejs, GJ	Case report: Hyperbaric oxygen in the treatment of puff adder (Bitis arietans) bite	UNDERSEA & HYPERBARIC MEDICINE	English	Article		HEMORRHAGIC PRINCIPLES; VENOMOUS SNAKES; VIPEROUS SNAKE; ENVENOMATION; THERAPY	Introduction. The puff adder (Bitis arietans) is a venomous viper mainly found in sub-Saharan Africa Due to its common occurrence and potent venom, it is considered to be the most dangerous snake in Africa, responsible for most snakebite fatalities there Puff adder bites outside Africa are rare and involve captive vipers We present the unusual case of puff adder envenomation in an Austrian man Ca…		1066-2936	UNDERSEA HYPERBAR M	Undersea Hyperb. Med.	NOV-DEC	2010	37	6	395	398
10.1371/journal.pntd.0000851	Casewell, NR; Cook, DAN; Wagstaff, SC; Nasidi, A; Durfa, N; Wuster, W; Harrison, RA	Pre-Clinical Assays Predict Pan-African Echis Viper Efficacy for a Species-Specific Antivenom	PLOS NEGLECTED TROPICAL DISEASES	English	Article		SNAKE BITE; CARPET VIPER; NAJA-NIGRICOLLIS; SPITTING COBRA; NIGERIA; OCELLATUS; EPIDEMIOLOGY; CRISIS; REGION; GHANA	Background: Snakebite is a significant cause of death and disability in subsistent farming populations of sub-Saharan Africa. Antivenom is the most effective treatment of envenoming and is manufactured from IgG of venom-immunised horses/sheep but, because of complex fiscal reasons, there is a paucity of antivenom in sub-Saharan Africa. To address the plight of thousands of snakebite victims in sa…	r.harrison@liverpool.ac.uk	1935-2735	PLOS NEGLECT TROP D	Plos Neglect. Trop. Dis.	OCT	2010	4	10			e851
10.1016/j.toxicon.2010.02.023	Chu, ER; Weinstein, SA; White, J; Warrell, DA	Venom ophthalmia caused by venoms of spitting elapid and other snakes: Report of ten cases with review of epidemiology, clinical features, pathophysiology and management	TOXICON	English	Review	Venom ophthalmia; Spitting elapids	COBRA NAJA-NIGRICOLLIS; CORNEAL OPACIFICATION SYNDROME; MOSSAMBICA-MOSSAMBICA; PHYLOGENETIC ANALYSIS; RHABDOPHIS-TIGRINUS; RATTLESNAKE VENOM; NUCHAL GLANDS; SOUTH-AFRICA; SERPENTES; BITE	Venom ophthalmia caused by venoms of spitting elapid and other snakes: report of ten cases with review of epidemiology, clinical features, pathophysiology and management. Chu, ER, Weinstein, SA, White, J and Warrell, DA. Toxicon XX:xxx-xxx. We present ten cases of ocular injury following instillation into the eye of snake venoms or toxins by spitting elapids and other snakes. The natural history …	venfraction@yahoo.com	0041-0101	TOXICON	Toxicon	SEP 1	2010	56	3	259	272
10.1016/j.toxicon.2010.03.025	Cook, DAN; Owen, T; Wagstaff, SC; Kinne, J; Wernery, U; Harrison, RA	Analysis of camelid IgG for antivenom development: Serological responses of venom-immunised camels to prepare either monospecific or polyspecific antivenoms for West Africa	TOXICON	English	Article	Snake antivenom; Camelid IgG; Echis ocellatus; Bitis arietans; Naja nigricollis	SNAKE BITE; ANTIBODY-AFFINITY; HORSE; CRISIS; SERA	Snake envenoming is a significant cause of mortality and morbidity in sub-Saharan Africa. The only effective treatment, antivenom, has been in short supply since the 1990s. Whilst the humanitarian response by some antivenom producers has significantly improved the situation, strategies to ensure the long term stability of antivenom supply are still necessary. We are investigating whether the pote…	robharr@liverpool.ac.uk	0041-0101	TOXICON	Toxicon	SEP 1	2010	56	3	363	372
10.1016/j.toxicon.2010.04.005	Cook, DAN; Owen, T; Wagstaff, SC; Kinne, J; Wernery, U; Harrison, RA	Analysis of camelid antibodies for antivenom development: Neutralisation of venom-induced pathology	TOXICON	English	Article	Snake antivenom; Camelid IgG; Venom; Echis ocellatus; Bitis arietans; Naja nigricollis; ED50 preclinical assay	CARPET VIPER; ECHIS-OCELLATUS; SNAKE ANTIVENOM; SEROGROUP-C; BITES; HORSE; NIGERIA; IGG; HEMORRHAGE; MORTALITY	Camelid IgG has been reported to be less immunogenic, less able to activate the complement cascade and more thermostable than IgG from other mammals, and has the ability to bind antigens that are unreactive with other mammalian IgGs. We are investigating whether these attributes of camelid IgG translate into antivenom with immunological and venom-neutralising efficacy advantages over conventional…	robharr@liverpool.ac.uk	0041-0101	TOXICON	Toxicon	SEP 1	2010	56	3	373	380
10.1371/journal.pntd.0000767	Abubakar, IS; Abubakar, SB; Habib, AG; Nasidi, A; Durfa, N; Yusuf, PO; Larnyang, S; Garnvwa, J; Sokomba, E; Salako, L; Theakston, RDG; Juszczak, E; Alder, N; Warrell, DA	Randomised Controlled Double-Blind Non-Inferiority Trial of Two Antivenoms for Saw-Scaled or Carpet Viper (Echis ocellatus) Envenoming in Nigeria	PLOS NEGLECTED TROPICAL DISEASES	English	Article		MALAYAN PIT VIPER; CAPRYLIC-ACID FRACTIONATION; SNAKE BITE; CALLOSELASMA-RHODOSTOMA; CLINICAL-TRIAL; AFRICA; CARINATUS; MORTALITY; THAILAND; PASTEUR	Background: In West Africa, envenoming by saw-scaled or carpet vipers (Echis ocellatus) causes great morbidity and mortality, but there is a crisis in supply of effective and affordable antivenom (ISRCTN01257358). Methods: In a randomised, double-blind, controlled, non-inferiority trial, "EchiTAb Plus-ICP'' (ET-Plus) equine antivenom made by Instituto Clodomiro Picado was compared to "EchiTAb G''…	abdulrazaq_habib@yahoo.co.uk	1935-2735	PLOS NEGLECT TROP D	Plos Neglect. Trop. Dis.	JUL	2010	4	7			e767
10.1016/j.toxicon.2010.02.012	Brown, N; Landon, J	Antivenom: The most cost-effective treatment in the world?	TOXICON	English	Article	Antivenom; Cost-effective; Snakebite; DALY; Economic	AFRICA; HIV/AIDS; PREVENTION; COUNTRIES; BITE	Antivenom is the only effective treatment for envenoming by snakes, scorpions and other venomous creatures. Unfortunately, supplies of this life-saving drug in many countries are critically low, and the tragic consequence of untreated envenoming exacts a chronic humanitarian and economic burden on those communities affected. This neglected health crisis struggles to compete with higher profile il…	nibrown@cantab.net	0041-0101	TOXICON	Toxicon	JUN 15	2010	55	7	1405	1407
10.4269/ajtmh.2010.09-0733	Calvete, JJ; Cid, P; Sanz, L; Segura, A; Villalta, M; Herrera, M; Leon, G; Harrison, R; Durfa, N; Nasidi, A; Theakston, RDG; Warrell, DA; Gutierrez, JM	Antivenomic Assessment of the Immunological Reactivity of EchiTAb-Plus-ICP, an Antivenom for the Treatment of Snakebite Envenoming in Sub-Saharan Africa	AMERICAN JOURNAL OF TROPICAL MEDICINE AND HYGIENE	English	Article		AMINO-ACID-SEQUENCE; SAW-SCALED VIPER; VENOM METALLOPROTEINASES; PROTHROMBIN ACTIVATOR; PHOSPHOLIPASE A(2); DNA IMMUNIZATION; CARINATUS VENOM; BITE; OCELLATUS; PURIFICATION	The immunoreactivity of EchiTAb-Plus-ICP, an antivenom developed for the treatment of snakebite envenoming in sub-Saharan Africa, to venoms of seven Echis and Bids species, was assessed by "antivenomics." This proteomic approach is based on the ability of an antivenom to immunodeplete homologous or heterologous venom proteins. Our results show an extensive cross-reactivity of this antivenom again…	jcalvete@ibv.csic.es; pcid@ibv.csic.es; libia.sanz@ibv.csic.es; asegura@icp.ucr.ac.cr; mvillalta@icp.ucr.ac.cr; mariah@icp.ucr.ac.cr; guillermo.leon@ucr.ac.cr; r.harrison@liverpool.ac.uk; ndurfa2004@yahoo.com; nasidia@hotmail.com; r.d.g.theakston@liverpool.ac.uk; david.warrell@ndm.ox.ac.uk; jose.gutierrez@ucr.ac.cr	0002-9637	AM J TROP MED HYG	Am. J. Trop. Med. Hyg.	JUN	2010	82	6	1194	1201
10.1016/j.toxicon.2009.10.024	Abubakar, SB; Abubakar, IS; Habib, AG; Nasidi, A; Durfa, N; Yusuf, PO; Larnyang, S; Garnvwa, J; Sokomba, E; Salako, L; Laing, GD; Theakston, RDG; Juszczak, E; Alder, N; Warrell, DA	Pre-clinical and preliminary dose-finding and safety studies to identify candidate antivenoms for treatment of envenoming by saw-scaled or carpet vipers (Echis ocellatus) in northern Nigeria	TOXICON	English	Article	Pre-clinical study; Dose-finding study; 3+3 dose escalation; New antivenoms; Echis ocellatus; Nigeria	SNAKE BITE; CLINICAL-TRIAL; AFRICA; CRISIS; CARINATUS; VENOMS; PLASMA	The aim of this study was to identify candidate antivenoms with specific activity against the venom of the saw-scaled or carpet viper (Echis ocellatus) in northern Nigeria, where bites by this species cause great morbidity and mortality but where effective antivenoms have become scarce and unaffordable. Selected antivenoms were destined to be compared by randomised controlled clinical trials (RCT…	r.d.g.theakston@liverpool.ac.uk	0041-0101	TOXICON	Toxicon	APR 1	2010	55	4	719	723
10.1016/j.toxicon.2009.12.009	Currier, RB; Harrison, RA; Rowley, PD; Laing, GD; Wagstaff, SC	Intra-specific variation in venom of the African Puff Adder (Bitis arietans): Differential expression and activity of snake venom metalloproteinases (SVMPs)	TOXICON	English	Article	Bitis arietans; Venomics; Venom gland EST; Variation; Antibody; Zymography	VARIABILITY; ANTIVENOM; EVOLUTION; PEPTIDES; PROTEOME; ATROX; VIPER; DIET	Bitis arietans is considered one of the most medically significant snakes in Africa, primarily due to a combination of its extensive geographical distribution, common occurrence and highly potent haemorrhagic and cytotoxic venom. Our investigation has revealed a remarkable degree of intra-species variation between pooled venom samples from different geographical origins across sub-Saharan Africa …	simonw@liv.ac.uk	0041-0101	TOXICON	Toxicon	APR 1	2010	55	4	864	873
10.1016/j.toxicon.2009.08.010	Segura, A; Villalta, M; Herrera, M; Leon, G; Harrison, R; Durfa, N; Nasidi, A; Calvete, JJ; Theakston, RDG; Warrell, DA; Gutierrez, JM	Preclinical assessment of the efficacy of a new antivenom (EchiTAb-Plus-ICP (R)) for the treatment of viper envenoming in sub-Saharan Africa	TOXICON	English	Article	sub-Saharan Africa; Snakebite; Snake venoms; Echis sp; Bitis sp; Antivenom; Hemorrhage; Lethality; Coagulant activity	OCELLATUS SNAKE BITE; POLYVALENT ANTIVENOM; ECHIS-OCELLATUS; COSTA-RICA; VENOMS; NEUTRALIZATION; CRISIS; ABILITY	A preclinical assessment was performed on the neutralizing efficacy of a whole IgG polyspecific antivenom (EchiTAb-Plus-ICP (R)), designed for the treatment of snakebite envenomings in Nigeria. It was generated by immunizing horses with the venoms of Echis ocellatus, Bitis arietans and Naja nigricollis, the most medically important species in Nigeria. Antivenom was tested against the venoms of E.…	jose.gutierrez@ucr.ac.cr	0041-0101	TOXICON	Toxicon	FEB-MAR	2010	55	2-3	369	374
	Panfoli, I; Calzia, D; Ravera, S	DIRECT ELECTRIC CURRENT FROM LOW VOLTAGE FOR THE INACTIVATION OF VENOM ENZYMES: MAY THIS BE A FUTURE DIRECTION?	VENOMS: SOURCES, TOXICITY AND THERAPEUTIC USES	English	Article; Book Chapter	Snake venom; direct electric current; metalloproteinase; phospholipase A(2); phosphodiesterase	WESTERN DIAMONDBACK RATTLESNAKE; PHOSPHOLIPASE A(2) ENZYMES; CROTALUS-ATROX VENOM; SHOCK-TREATMENT; SNAKE BITE; MECHANISM; METALLOPROTEINASES; ENVENOMATION; PROTEINS; ZINC	The interaction of direct electric current (dc) with biological matter is a little explored but interesting topic. In fact de is currently applied in medical practice by a diverse number of devices (for pain relief, for aesthetic purposes and for treatment of evenomation), while a rationale for the cited therapies is presently lacking. A closer knowledge of the target of the action of dc in such …	Isabella.Panfoli@unige.it		ADV BIOL MED			2010			227	235
10.1016/j.thromres.2009.10.020	Buschek, S; Ignjatovic, V; Summerhayes, R; Lowe, R	The effect of different snake venoms and anti-venoms on thrombin clotting time in human plasma	THROMBOSIS RESEARCH	English	Article	Snake venom; Polyvalent; Monovalent; Anti-venom; Coagulation	NORTH-AMERICAN SNAKES; ANTIVENOMS	Background: Crotaline snake species, or pit vipers, are distributed throughout Asia and America. While much is known about the clinical effect of these snake venoms, there is a lack of evidence related to the various anti-venoms available and their effectiveness in reversing the effect of different venoms. Aim: This study aimed to determine the interaction of the venoms of the following species: …	stefan.buschek@fh-krems.eu	0049-3848	THROMB RES	Thromb. Res.	APR	2010	125	4	E149	E152
10.1371/journal.pntd.0000851	Casewell, NR; Cook, DAN; Wagstaff, SC; Nasidi, A; Durfa, N; Wuster, W; Harrison, RA	Pre-Clinical Assays Predict Pan-African Echis Viper Efficacy for a Species-Specific Antivenom	PLOS NEGLECTED TROPICAL DISEASES	English	Article		SNAKE BITE; CARPET VIPER; NAJA-NIGRICOLLIS; SPITTING COBRA; NIGERIA; OCELLATUS; EPIDEMIOLOGY; CRISIS; REGION; GHANA	Background: Snakebite is a significant cause of death and disability in subsistent farming populations of sub-Saharan Africa. Antivenom is the most effective treatment of envenoming and is manufactured from IgG of venom-immunised horses/sheep but, because of complex fiscal reasons, there is a paucity of antivenom in sub-Saharan Africa. To address the plight of thousands of snakebite victims in sa…	r.harrison@liverpool.ac.uk	1935-2735	PLOS NEGLECT TROP D	Plos Neglect. Trop. Dis.	OCT	2010	4	10			e851
10.1371/journal.pntd.0000767	Abubakar, IS; Abubakar, SB; Habib, AG; Nasidi, A; Durfa, N; Yusuf, PO; Larnyang, S; Garnvwa, J; Sokomba, E; Salako, L; Theakston, RDG; Juszczak, E; Alder, N; Warrell, DA	Randomised Controlled Double-Blind Non-Inferiority Trial of Two Antivenoms for Saw-Scaled or Carpet Viper (Echis ocellatus) Envenoming in Nigeria	PLOS NEGLECTED TROPICAL DISEASES	English	Article		MALAYAN PIT VIPER; CAPRYLIC-ACID FRACTIONATION; SNAKE BITE; CALLOSELASMA-RHODOSTOMA; CLINICAL-TRIAL; AFRICA; CARINATUS; MORTALITY; THAILAND; PASTEUR	Background: In West Africa, envenoming by saw-scaled or carpet vipers (Echis ocellatus) causes great morbidity and mortality, but there is a crisis in supply of effective and affordable antivenom (ISRCTN01257358). Methods: In a randomised, double-blind, controlled, non-inferiority trial, "EchiTAb Plus-ICP'' (ET-Plus) equine antivenom made by Instituto Clodomiro Picado was compared to "EchiTAb G''…	abdulrazaq_habib@yahoo.co.uk	1935-2735	PLOS NEGLECT TROP D	Plos Neglect. Trop. Dis.	JUL	2010	4	7			e767
10.4269/ajtmh.2010.09-0733	Calvete, JJ; Cid, P; Sanz, L; Segura, A; Villalta, M; Herrera, M; Leon, G; Harrison, R; Durfa, N; Nasidi, A; Theakston, RDG; Warrell, DA; Gutierrez, JM	Antivenomic Assessment of the Immunological Reactivity of EchiTAb-Plus-ICP, an Antivenom for the Treatment of Snakebite Envenoming in Sub-Saharan Africa	AMERICAN JOURNAL OF TROPICAL MEDICINE AND HYGIENE	English	Article		AMINO-ACID-SEQUENCE; SAW-SCALED VIPER; VENOM METALLOPROTEINASES; PROTHROMBIN ACTIVATOR; PHOSPHOLIPASE A(2); DNA IMMUNIZATION; CARINATUS VENOM; BITE; OCELLATUS; PURIFICATION	The immunoreactivity of EchiTAb-Plus-ICP, an antivenom developed for the treatment of snakebite envenoming in sub-Saharan Africa, to venoms of seven Echis and Bids species, was assessed by "antivenomics." This proteomic approach is based on the ability of an antivenom to immunodeplete homologous or heterologous venom proteins. Our results show an extensive cross-reactivity of this antivenom again…	jcalvete@ibv.csic.es; pcid@ibv.csic.es; libia.sanz@ibv.csic.es; asegura@icp.ucr.ac.cr; mvillalta@icp.ucr.ac.cr; mariah@icp.ucr.ac.cr; guillermo.leon@ucr.ac.cr; r.harrison@liverpool.ac.uk; ndurfa2004@yahoo.com; nasidia@hotmail.com; r.d.g.theakston@liverpool.ac.uk; david.warrell@ndm.ox.ac.uk; jose.gutierrez@ucr.ac.cr	0002-9637	AM J TROP MED HYG	Am. J. Trop. Med. Hyg.	JUN	2010	82	6	1194	1201
10.1016/j.toxicon.2009.10.024	Abubakar, SB; Abubakar, IS; Habib, AG; Nasidi, A; Durfa, N; Yusuf, PO; Larnyang, S; Garnvwa, J; Sokomba, E; Salako, L; Laing, GD; Theakston, RDG; Juszczak, E; Alder, N; Warrell, DA	Pre-clinical and preliminary dose-finding and safety studies to identify candidate antivenoms for treatment of envenoming by saw-scaled or carpet vipers (Echis ocellatus) in northern Nigeria	TOXICON	English	Article	Pre-clinical study; Dose-finding study; 3+3 dose escalation; New antivenoms; Echis ocellatus; Nigeria	SNAKE BITE; CLINICAL-TRIAL; AFRICA; CRISIS; CARINATUS; VENOMS; PLASMA	The aim of this study was to identify candidate antivenoms with specific activity against the venom of the saw-scaled or carpet viper (Echis ocellatus) in northern Nigeria, where bites by this species cause great morbidity and mortality but where effective antivenoms have become scarce and unaffordable. Selected antivenoms were destined to be compared by randomised controlled clinical trials (RCT…	r.d.g.theakston@liverpool.ac.uk	0041-0101	TOXICON	Toxicon	APR 1	2010	55	4	719	723
10.1016/j.toxicon.2010.04.005	Cook, DAN; Owen, T; Wagstaff, SC; Kinne, J; Wernery, U; Harrison, RA	Analysis of camelid antibodies for antivenom development: Neutralisation of venom-induced pathology	TOXICON	English	Article	Snake antivenom; Camelid IgG; Venom; Echis ocellatus; Bitis arietans; Naja nigricollis; ED50 preclinical assay	CARPET VIPER; ECHIS-OCELLATUS; SNAKE ANTIVENOM; SEROGROUP-C; BITES; HORSE; NIGERIA; IGG; HEMORRHAGE; MORTALITY	Camelid IgG has been reported to be less immunogenic, less able to activate the complement cascade and more thermostable than IgG from other mammals, and has the ability to bind antigens that are unreactive with other mammalian IgGs. We are investigating whether these attributes of camelid IgG translate into antivenom with immunological and venom-neutralising efficacy advantages over conventional…	robharr@liverpool.ac.uk	0041-0101	TOXICON	Toxicon	SEP 1	2010	56	3	373	380
10.1016/j.jprot.2009.01.008	Gutierrez, JM; Lomonte, B; Leon, G; Alape-Giron, A; Flores-Diaz, M; Sanz, L; Angulo, Y; Calvete, JJ	Snake venomics and antivenomics: Proteomic tools in the design and control of antivenoms for the treatment of snakebite envenoming	JOURNAL OF PROTEOMICS	English	Review	Proteomics of snake venoms; Venomics; Snake venoms; Antivenoms; Antivenomics; Preclinical testing	RATTLESNAKE CROTALUS-DURISSUS; EXPRESSED SEQUENCE TAGS; BOTHROPS-ASPER; POLYVALENT ANTIVENOM; GLAND TRANSCRIPTOME; ECHIS-OCELLATUS; GENE-EXPRESSION; VENOMOUS GLAND; NEOTROPICAL PITVIPERS; MACROVIPERA-LEBETINA	Snakebite envenoming represents a neglected tropical disease that has a heavy public health impact, particularly in Asia, Africa and Latin America. A global initiative, aimed at increasing antivenom production and accessibility, is being promoted by the World Health Organization and others. This work discusses several aspects of antivenom manufacture and control in which the proteomic analysis of…	jgutierr@icp.ucr.ac.cr	1874-3919	J PROTEOMICS	J. Proteomics	MAR 6	2009	72	2	165	182
10.1016/j.ympev.2009.08.002	Pook, CE; Joger, U; Stumpel, N; Wuster, W	When continents collide: Phylogeny, historical biogeography and systematics of the medically important viper genus Echis (Squamata: Serpentes: Viperidae)	MOLECULAR PHYLOGENETICS AND EVOLUTION	English	Review	Echis; Mitochondrial DNA; Phylogeny; Molecular dating; Bayesian inference; Snakebite; Biogeography; Systematics	MITOCHONDRIAL-DNA SEQUENCES; RED-SEA; OCEANIC DISPERSAL; SNAKES SERPENTES; MIXED MODELS; NEW-GUINEA; PHYLOGEOGRAPHY; LIZARDS; GULF; ANTIVENOM	We analyze the phylogeny of the medically important and taxonomically unresolved viper genus Echis using four mitochondrial gene fragments. The results show that the populations of the genus fall into four main clades: the Echis carinatus, E. coloratus, E. ocellatus and E. pyramidum groups. The E pyramidum and E. coloratus groups are sister taxa but the interrelationships of this clade and the E …	w.wuster@bangor.ac.uk	1055-7903	MOL PHYLOGENET EVOL	Mol. Phylogenet. Evol.	DEC	2009	53	3	792	807
10.1371/journal.pntd.0000569	Harrison, RA; Hargreaves, A; Wagstaff, SC; Faragher, B; Lalloo, DG	Snake Envenoming: A Disease of Poverty	PLOS NEGLECTED TROPICAL DISEASES	English	Article		DNA IMMUNIZATION; ECHIS-OCELLATUS; CARPET VIPER; BITES; ANTIVENOM; EPIDEMIOLOGY; AFRICA; REGION; CRISIS; GHANA	Background: Most epidemiological and clinical reports on snake envenoming focus on a single country and describe rural communities as being at greatest risk. Reports linking snakebite vulnerability to socioeconomic status are usually limited to anecdotal statements. The few reports with a global perspective have identified the tropical regions of Asia and Africa as suffering the highest levels of…	r.harrison@liverpool.ac.uk	1935-2735	PLOS NEGLECT TROP D	Plos Neglect. Trop. Dis.	DEC	2009	3	12			e569
	Wood, D; Webb, C; DeMeyer, J	Severe snakebites in northern KwaZulu-Natal: Treatment modalities and outcomes	SAMJ SOUTH AFRICAN MEDICAL JOURNAL	English	Article			Objective. We aimed to study the outcomes of severe snakebites in patients admitted to Ngwelezana Hospital in north-eastern KwaZulu-Natal, the seasonal variations, and the effectiveness and complications of antivenom. Design. A prospective observational outcomes study was conducted over one year (I June 2007 to 31 May 2008). The study group was from the north-eastern KwaZulu-Natal region of South…	darryl.wood@kznhealth.gov.za	0256-9574	SAMJ S AFR MED J	SAMJ S. Afr. Med. J.	NOV	2009	99	11	814	818
10.1016/j.toxicon.2009.04.019	Wagner, P; Townsend, E; Barej, M; Rodder, D; Spawls, S	First record of human envenomation by Atractaspis congica Peters, 1877 (Squamata: Atractaspididae)	TOXICON	English	Article	Reptilia; Serpentes; Atractaspididae; Atractaspis congica; Africa; central Africa; Zambia; Snakebite	SNAKE BITE; GENUS-ATRACTASPIS; BURROWING ASP; UNITED-STATES; PHYLOGENY; SERPENTES; GENES; MITOCHONDRIAL; EPIDEMIOLOGY; ENGADDENSIS	We describe here the first known documented case of human envenomation by the burrowing asp Atractaspis congica. The patient received a single fang puncture in the index finger and suffered local pain, discolouration, blistering and swelling of the finger, hand and forearm. Analgesics were given, but no antivenom. Recovery was complete within 48 h, saves some moderate swelling, blistering and hyp…	philipp.wagner.zfmk@uni-bonn.de	0041-0101	TOXICON	Toxicon	SEP 1	2009	54	3	368	372
10.1580/08-WEME-CON-296R1.1	Simpson, ID; Blaylock, RSM	The Anti Snake Venom Crisis in Africa: A Suggested Manufacturers Product Guide	WILDERNESS & ENVIRONMENTAL MEDICINE	English	Article	snake bites; antivenoms; Africa; envenoming; World Health Organisation; epidemiology	ECHIS-OCELLATUS; CARPET VIPER; NORTHERN CAMEROON; ANTIVENOM; BITES; EPIDEMIOLOGY; VICTIMS; QUALITY; NIGERIA	Considerable attention has been given to the shortage of anti snake venom in Africa. The current supply is reported to rest at crisis levels, and considerable attention has been given to reporting the crisis. What has been absent is a recommended list of anti snake venoms that suppliers can produce in order to alleviate the problem. Suppliers who may want to enter the market and provide new anti …	iandsimpson@gmail.com	1080-6032	WILD ENVIRON MED	Wildern. Environ. Med.	FAL	2009	20	3	275	282
10.1136/bmj.b1629	Dobson, R	WHO policy on antivenom provision in Africa and Asia may result in more deaths, report says	BMJ-BRITISH MEDICAL JOURNAL	English	News Item					1756-1833	BMJ-BRIT MED J	BMJ-British Medical Journal	APR 20	2009	338				b1629
10.1016/j.jprot.2009.01.008	Gutierrez, JM; Lomonte, B; Leon, G; Alape-Giron, A; Flores-Diaz, M; Sanz, L; Angulo, Y; Calvete, JJ	Snake venomics and antivenomics: Proteomic tools in the design and control of antivenoms for the treatment of snakebite envenoming	JOURNAL OF PROTEOMICS	English	Review	Proteomics of snake venoms; Venomics; Snake venoms; Antivenoms; Antivenomics; Preclinical testing	RATTLESNAKE CROTALUS-DURISSUS; EXPRESSED SEQUENCE TAGS; BOTHROPS-ASPER; POLYVALENT ANTIVENOM; GLAND TRANSCRIPTOME; ECHIS-OCELLATUS; GENE-EXPRESSION; VENOMOUS GLAND; NEOTROPICAL PITVIPERS; MACROVIPERA-LEBETINA	Snakebite envenoming represents a neglected tropical disease that has a heavy public health impact, particularly in Asia, Africa and Latin America. A global initiative, aimed at increasing antivenom production and accessibility, is being promoted by the World Health Organization and others. This work discusses several aspects of antivenom manufacture and control in which the proteomic analysis of…	jgutierr@icp.ucr.ac.cr	1874-3919	J PROTEOMICS	J. Proteomics	MAR 6	2009	72	2	165	182
	Cruz, LS; Vargas, R; Lopes, AA	SNAKEBITE ENVENOMATION AND DEATH IN THE DEVELOPING WORLD	ETHNICITY & DISEASE	English	Article; Proceedings Paper	Snakebite Envenomation; Epidemiology; Pathogenesis; Acute Renal Failure; Clinical Characteristics; Bothrops; Crotalus; Treatment	RATTLESNAKE CROTALUS-DURISSUS; ACUTE-RENAL-FAILURE; BOTHROPS-JARARACA; LEUKOCYTE RECRUITMENT; SKELETAL-MUSCLE; SAO-PAULO; VENOM; BITE; BRAZIL; ANTIVENOM	The purpose of this review is to address the global incidence and management of snakebite envenomation and to describe the clinical characteristics and pathogenesis of envenomation by species of the family Viperidae, genera Bothrops and Crotalus, the most common venomous snakes in Brazil. We focus on the pathogenesis of the acute renal failure induced by these snakes. Envenomation after snakebite…	luzia.cruz@comcas.net	1049-510X	ETHNIC DIS	Ethn. Dis.	SPR	2009	19	1	42	46
10.1051/medsci/2009252197	Chippaux, JP	Global incidence of snake and scorpion envenoming	M S-MEDECINE SCIENCES	French	Article		BITES; IMMUNOTHERAPY; ANTIVENOMS; APPRAISAL; AFRICA	Snakebites and the scorpion stings constitute a neglected public health problem, first because their incidence is poorly known and, second, because low income populations are involved. Accidents of envenoming are still regarded cis inevitable, leading to limitations of their management. A better knowledge of the incidence and severity of the envenoming should result in a better control. Antivenom…	jean-philippe.chippaux@ird.fr	0767-0974	M S-MED SCI	M S-Med. Sci.	FEB	2009	25	2	197	200
10.1016/j.jprot.2008.10.003	Wagstaff', SC; Sanz, L; Juarez, P; Harrison, RA; Calvete, JJ	Combined snake venomics and venom gland transcriptomic analysis of the ocellated carpet viper, Echis ocellatus	JOURNAL OF PROTEOMICS	English	Article	Snake venomics; Echis ocellatus; Saw-carpet viper; Snake venom protein families; PIV snake venom metalloproteinase; Proteomics; Viperid toxins; N-terminal sequencing; Mass spectrometry; Expressed sequence tag; EST; Bioinformatics	PHYLOGENETIC ANALYSIS; ONTOGENIC VARIATIONS; TOXIN SEQUENCES; BOTHROPS-ATROX; EVOLUTION; ANTIVENOM; AFRICA; PROTEINS; PROTEOME; ORIGIN	Snakebite in Africa causes thousands of deaths annually and considerable permanent physical disability. The saw-scaled viper, Echis ocellatus, represents the single most medically important snake species in West Africa. To provide a detailed compositional analysis of the venom of E. ocellatus for designing novel toxin-specific immunotherapy and to delineate sequence structure-function relationshi…	simonw@liverpool.ac.uk; jcalvete@ibv.csic.es	1874-3919	J PROTEOMICS	J. Proteomics	JAN 30	2009	71	6	609	623
10.1590/S1678-91992009000400006	Wang, JD; Tsan, YT; Mao, YC; Wang, LM	VENOMOUS SNAKEBITES AND ANTIVENOM TREATMENT ACCORDING TO A PROTOCOL FOR PEDIATRIC PATIENTS IN TAIWAN	JOURNAL OF VENOMOUS ANIMALS AND TOXINS INCLUDING TROPICAL DISEASES	English	Article	snakebites; children; antivenom	KRAIT BUNGARUS-CAERULEUS; COBRA NAJA-NAJA; BITES; CHILDREN; SNAKES; COMPLICATIONS; MANAGEMENT; ENVENOMATION; THAILAND; TRIAL	Children bitten by venomous snakes comprise emergency cases that present high morbidity and mortality, especially in some regions of Asia and Africa. Reports on clinical features and management of envenomated children are scarce. This observational study implemented a protocol for antivenom use in pediatric snakebite victims in Taiwan, between 1994 and 2007. The present work investigated demograp…	jiaander@vghtc.gov.tw	1678-9199	J VENOM ANIM TOXINS	J. Venom. Anim. Toxins Trop. Dis.		2009	15	4	667	679
10.1016/j.toxicon.2008.09.002	Ramos-Cerrillo, B; de Roodt, AR; Chippaux, JP; Olguin, L; Casasola, A; Guzman, G; Paniagua-Solis, J; Alagon, A; Stock, RP	Characterization of a new polyvalent antivenom (Antivipmyn (R) Africa) against African vipers and elapids	TOXICON	English	Article	African snakes; Antivenom; Neutralization; Pre-clinical testing	SNAKE-VENOMS; CLINICAL-TRIAL; BITES; ENVENOMATIONS; IMMUNOTHERAPY; SERPENTES; CRISIS; NORTH; NAJA	As a response to the antivenom shortage in Sub-Saharan Africa, evident for well over a decade, we developed a new polyvalent anti-ophidian antivenom (Antivipmyn (R) Africa) designed for use in the region. We report a detailed characterization of its biochemical composition (protein content and profiling by size-exclusion chromatography and electrophoresis) as well as the specific and para-specifi…	rstock@ibt.unam.mx	0041-0101	TOXICON	Toxicon	DEC 15	2008	52	8	881	888
10.1590/S1678-91992008000300008	Ozkan, O; Adiguzel, S; Inceoglu, B; Lango, J; Ertek, M; Hammock, BD	Evaluation of the neutralizing capacity of Androctonus crassicauda (Olivier, 1807) antivenom against Leiurus quinquestriatus (Ehrenberg, 1928) venom (Scorpiones : Buthidae)	JOURNAL OF VENOMOUS ANIMALS AND TOXINS INCLUDING TROPICAL DISEASES	English	Article	scorpion; Androctonus crassicauda; Leiurus quinquestriatus; venom; monovalent antivenom; paraspecific activity	CHANNELS; CHILDREN; TOXINS; ENVENOMATION; PEPTIDES; THERAPY; TURKEY; GENES	The two most venomous species of the family Buthidae, Leiurus quinquestriatus and Androctonus crassicauda, are found in Africa and in the Middle East. Potency and paraspecific activities of A. crassicauda antivenom (RSHC anti-Ac) were tested against L. quinquestriatus venom. The sera produced by Refik Saydam Hygiene Center ( RSHC) showed strong reactivity against the venoms of A. crassicauda and …	ozcanozkan_62@hotmail.com	1678-9199	J VENOM ANIM TOXINS	J. Venom. Anim. Toxins Trop. Dis.		2008	14	3	481	496
10.1016/j.toxicon.2008.09.002	Ramos-Cerrillo, B; de Roodt, AR; Chippaux, JP; Olguin, L; Casasola, A; Guzman, G; Paniagua-Solis, J; Alagon, A; Stock, RP	Characterization of a new polyvalent antivenom (Antivipmyn (R) Africa) against African vipers and elapids	TOXICON	English	Article	African snakes; Antivenom; Neutralization; Pre-clinical testing	SNAKE-VENOMS; CLINICAL-TRIAL; BITES; ENVENOMATIONS; IMMUNOTHERAPY; SERPENTES; CRISIS; NORTH; NAJA	As a response to the antivenom shortage in Sub-Saharan Africa, evident for well over a decade, we developed a new polyvalent anti-ophidian antivenom (Antivipmyn (R) Africa) designed for use in the region. We report a detailed characterization of its biochemical composition (protein content and profiling by size-exclusion chromatography and electrophoresis) as well as the specific and para-specifi…	rstock@ibt.unam.mx	0041-0101	TOXICON	Toxicon	DEC 15	2008	52	8	881	888
10.1371/journal.pmed.0050218	Kasturiratne, A; Wickremasinghe, AR; de Silva, N; Gunawardena, NK; Pathmeswaran, A; Premaratna, R; Savioli, L; Lalloo, DG; de Silva, HJ	The Global Burden of Snakebite: A Literature Analysis and Modelling Based on Regional Estimates of Envenoming and Deaths	PLOS MEDICINE	English	Article		VENOMOUS SNAKEBITES; COSTA-RICA; BITES; EPIDEMIOLOGY; MANAGEMENT; MORBIDITY; MORTALITY; STINGS; ENVENOMATION; ANTIVENOM	Background Envenoming resulting from snakebites is an important public health problem in many tropical and subtropical countries. Few attempts have been made to quantify the burden, and recent estimates all suffer from the lack of an objective and reproducible methodology. In an attempt to provide an accurate, up-to-date estimate of the scale of the global problem, we developed a new method to es…	hjdes@sltnet.lk	1549-1676	PLOS MED	PLos Med.	NOV	2008	5	11	1591	1604	e218
10.1111/j.1365-3156.2008.02122.x	Habib, AG; Abubakar, SB; Abubakar, IS; Larnyang, S; Durfa, N; Nasidi, A; Yusuf, PO; Garnvwa, J; Theakston, RDG; Salako, L; Warrell, DA	Envenoming after carpet viper (Echis ocellatus) bite during pregnancy: timely use of effective antivenom improves maternal and foetal outcomes	TROPICAL MEDICINE & INTERNATIONAL HEALTH	English	Article	antivenom; carpet viper; foetal loss; maternal mobidity; nomads; pregnancy	SNAKE BITE; NIGERIA; AFRICA	The report describes successful management of 10 women in 2nd and 3rd pregnancy trimesters with EchiTab IgG antivenom after carpet viper (Echis ocellatus) envenoming. All women survived but foetal loss in a victim with delayed presentation and a case of mild hypersensitivity reaction were recorded. Excellent outcomes can be achieved in rural and semi-nomadic populations without specialized care a…	abdulrazaq_habib@yahoo.co.uk	1360-2276	TROP MED INT HEALTH	Trop. Med. Int. Health	SEP	2008	13	9	1172	1175
10.1016/j.actatropica.2008.05.021	Chippaux, JP; Goyffon, M	Epidemiology of scorpionism: A global appraisal	ACTA TROPICA	English	Review	scorpions; envenomations; antivenom; epidemiology; treatment	TITYUS-SERRULATUS VENOM; SAUDI-ARABIA; CLINICAL CHARACTERISTICS; SODIUM-CHANNELS; STING INCIDENCE; POISON CENTER; ATROPINE USE; ENVENOMATION; SEROTHERAPY; CHILDREN	The scorpionism is an actual public health problem in several parts of the world because, either incidence, or severity of envenomations is high and managed with difficulty by health services, or for these two reasons at the same time. The treatment of scorpion envenomation is complex and controversial, in particular regarding the utility of the antivenoms and symptomatic treatments that must be …	chippaux@ird.fr; mgoyffon@mnhn.fr	0001-706X	ACTA TROP	Acta Trop.	AUG	2008	107	2	71	79
10.1016/j.trstmh.2007.12.005	Warrell, DA	Unscrupulous marketing of snake bite antivenoms in Africa and Papua New Guinea: choosing the right product - 'What's in a name?'	TRANSACTIONS OF THE ROYAL SOCIETY OF TROPICAL MEDICINE AND HYGIENE	English	Article; Proceedings Paper	snake bite; antivenom; snake taxonomy; Echis ocellatus; West Africa; Oxyuranus scutellatus canni; Papua New Guinea	VIPER ECHIS-CARINATUS; CRISIS; TRIAL; NIGERIA	Snake bite envenoming, mainly caused by the saw-scaled or carpet viper (Echis ocellatus), is a neglected disease of West Africa. Specific antivenoms can save life and limb but, for various reasons, supply of these essential drugs to Africa has dwindled to less than 2% of estimated requirements. Other problems include maldistribution, inadequate conservation and inappropriate clinical use of antiv…	david.warrell@ndm.ox.ac.uk	0035-9203	T ROY SOC TROP MED H	Trans. Roy. Soc. Trop. Med. Hyg.	MAY	2008	102	5	397	399
10.1016/j.trstmh.2007.11.006	Visser, LE; Kyei-Faried, S; Belcher, DW; Geelhoed, DW; van Leeuwen, JS; van Roosmalen, J	Failure of a new antivenom to treat Echis ocellatus snake bite in rural Ghana: the importance of quality surveillance	TRANSACTIONS OF THE ROYAL SOCIETY OF TROPICAL MEDICINE AND HYGIENE	English	Article; Proceedings Paper	snake bite; envenomation; antivenom; carpet viper; evaluation; Ghana	NORTHERN CAMEROON; CARPET VIPER; ENVENOMATIONS; NIGERIA; PASTEUR; AFRICA; CRISIS; HEALTH; TRIAL	This study compares two antivenoms used to treat Echis ocellatus snake bite patients at Mathias Hospital, Yeji, central Ghana. FAV-Afrique(TM) antivenom (Aventis Pasteur)was given to 278 patients during 2001-2003, whilst Asna Antivenom C (Bharat Serum and Vaccines Ltd) was used in 2004 to treat 66 patients. The two groups had comparable patient attributes, time from snake bite to treatment and st…	visserte@yahoo.co.uk	0035-9203	T ROY SOC TROP MED H	Trans. Roy. Soc. Trop. Med. Hyg.	MAY	2008	102	5	445	450
10.1016/j.annfar.2008.02.008	Chani, M; L'kassimi, H; Abouzahir, A; Nazi, M; Mion, G	Three case-reports of viperin envenoming in Morocco	ANNALES FRANCAISES D ANESTHESIE ET DE REANIMATION	French	Article	envenoming; viperin syndrome; emergency; antivenom		Snake bites are responsible for a high mortality rate in Africa. Problems for the early care of the victims are many. We published three observations of Moroccan typical viperin severe envenomings (rapidly extensive edema, necrosis, haemorrhagic shock) are presented. The overall mortality of those bites is 4%. In the Maghreb, viperin syndromes are the result of the lebetin viper (Vipera lebetina)…	chani.mohamed@caramail.com; georges.mion@club-intemet.fr	0750-7658	ANN FR ANESTH	Ann. Fr. Anest. Reanim.	APR	2008	27	4	330	334
10.1590/S1678-91992008000300008	Ozkan, O; Adiguzel, S; Inceoglu, B; Lango, J; Ertek, M; Hammock, BD	Evaluation of the neutralizing capacity of Androctonus crassicauda (Olivier, 1807) antivenom against Leiurus quinquestriatus (Ehrenberg, 1928) venom (Scorpiones : Buthidae)	JOURNAL OF VENOMOUS ANIMALS AND TOXINS INCLUDING TROPICAL DISEASES	English	Article	scorpion; Androctonus crassicauda; Leiurus quinquestriatus; venom; monovalent antivenom; paraspecific activity	CHANNELS; CHILDREN; TOXINS; ENVENOMATION; PEPTIDES; THERAPY; TURKEY; GENES	The two most venomous species of the family Buthidae, Leiurus quinquestriatus and Androctonus crassicauda, are found in Africa and in the Middle East. Potency and paraspecific activities of A. crassicauda antivenom (RSHC anti-Ac) were tested against L. quinquestriatus venom. The sera produced by Refik Saydam Hygiene Center ( RSHC) showed strong reactivity against the venoms of A. crassicauda and …	ozcanozkan_62@hotmail.com	1678-9199	J VENOM ANIM TOXINS	J. Venom. Anim. Toxins Trop. Dis.		2008	14	3	481	496
10.1016/j.toxicon.2008.09.002	Ramos-Cerrillo, B; de Roodt, AR; Chippaux, JP; Olguin, L; Casasola, A; Guzman, G; Paniagua-Solis, J; Alagon, A; Stock, RP	Characterization of a new polyvalent antivenom (Antivipmyn (R) Africa) against African vipers and elapids	TOXICON	English	Article	African snakes; Antivenom; Neutralization; Pre-clinical testing	SNAKE-VENOMS; CLINICAL-TRIAL; BITES; ENVENOMATIONS; IMMUNOTHERAPY; SERPENTES; CRISIS; NORTH; NAJA	As a response to the antivenom shortage in Sub-Saharan Africa, evident for well over a decade, we developed a new polyvalent anti-ophidian antivenom (Antivipmyn (R) Africa) designed for use in the region. We report a detailed characterization of its biochemical composition (protein content and profiling by size-exclusion chromatography and electrophoresis) as well as the specific and para-specifi…	rstock@ibt.unam.mx	0041-0101	TOXICON	Toxicon	DEC 15	2008	52	8	881	888
10.1111/j.1365-3156.2008.02122.x	Habib, AG; Abubakar, SB; Abubakar, IS; Larnyang, S; Durfa, N; Nasidi, A; Yusuf, PO; Garnvwa, J; Theakston, RDG; Salako, L; Warrell, DA	Envenoming after carpet viper (Echis ocellatus) bite during pregnancy: timely use of effective antivenom improves maternal and foetal outcomes	TROPICAL MEDICINE & INTERNATIONAL HEALTH	English	Article	antivenom; carpet viper; foetal loss; maternal mobidity; nomads; pregnancy	SNAKE BITE; NIGERIA; AFRICA	The report describes successful management of 10 women in 2nd and 3rd pregnancy trimesters with EchiTab IgG antivenom after carpet viper (Echis ocellatus) envenoming. All women survived but foetal loss in a victim with delayed presentation and a case of mild hypersensitivity reaction were recorded. Excellent outcomes can be achieved in rural and semi-nomadic populations without specialized care a…	abdulrazaq_habib@yahoo.co.uk	1360-2276	TROP MED INT HEALTH	Trop. Med. Int. Health	SEP	2008	13	9	1172	1175
10.1016/j.trstmh.2007.11.006	Visser, LE; Kyei-Faried, S; Belcher, DW; Geelhoed, DW; van Leeuwen, JS; van Roosmalen, J	Failure of a new antivenom to treat Echis ocellatus snake bite in rural Ghana: the importance of quality surveillance	TRANSACTIONS OF THE ROYAL SOCIETY OF TROPICAL MEDICINE AND HYGIENE	English	Article; Proceedings Paper	snake bite; envenomation; antivenom; carpet viper; evaluation; Ghana	NORTHERN CAMEROON; CARPET VIPER; ENVENOMATIONS; NIGERIA; PASTEUR; AFRICA; CRISIS; HEALTH; TRIAL	This study compares two antivenoms used to treat Echis ocellatus snake bite patients at Mathias Hospital, Yeji, central Ghana. FAV-Afrique(TM) antivenom (Aventis Pasteur)was given to 278 patients during 2001-2003, whilst Asna Antivenom C (Bharat Serum and Vaccines Ltd) was used in 2004 to treat 66 patients. The two groups had comparable patient attributes, time from snake bite to treatment and st…	visserte@yahoo.co.uk	0035-9203	T ROY SOC TROP MED H	Trans. Roy. Soc. Trop. Med. Hyg.	MAY	2008	102	5	445	450
10.1016/j.annfar.2007.10.040	Leclerc, T; Debien, B; Perez, JP; Petit, MP; Lenoir, B	Mamba envenomation in mainland France: Management of exotic envenomations needs rethinking	ANNALES FRANCAISES D ANESTHESIE ET DE REANIMATION	French	Article	snake bites; Elapidae; antivenins; new house pets	ANTIVENOM	We report a case of accidental green mamba (Dendroaspis viridis) envenomation in the suburbs of Paris. Although moderate, neurotoxic symptoms were clearly present. Immunotherapy with polyvalent serum FAV-Afrique (R) was decided, but logistical problems prevented reasonably quick serum delivery to the hospital. Despite a spontaneously favourable outcome probably due to minimal envenomation, this c…	thomas.leclerc@m4x.org	0750-7658	ANN FR ANESTH	Ann. Fr. Anest. Reanim.	APR	2008	27	4	323	325
10.1080/15563650701382748	Seifert, SA; Oakes, JA; Boyer, LV	Toxic Exposure Surveillance System (TESS)-based characterization of US non-native venomous snake exposures, 1995-2004	CLINICAL TOXICOLOGY	English	Article	snakebite; exotic species; toxic exposure surveillance system (TESS)	AMERICAN-ASSOCIATION; ENVENOMATION; BITES; COAGULOPATHY; MANAGEMENT; ANTIVENOM	Background. Non-native (exotic) snake exposures in the United States have not been systematically characterized. Methods. The Toxic Exposure Surveillance System (TESS) database of the American Association of Poison Control Centers was analyzed to quantify the number and types, demographic associations, clinical presentations, managements and outcomes, and the health resource utilization of non-na…	sseifert@nebraskamed.com	0731-3810	CLIN TOXICOL	Clin. Toxicol.	JUN-AUG	2007	45	5	571	578
	Hoole, M; Goddard, A	Boomslang envenomation in 2 dogs in KwaZulu-Natal, South Africa	JOURNAL OF THE SOUTH AFRICAN VETERINARY ASSOCIATION-TYDSKRIF VAN DIE SUID-AFRIKAANSE VETERINERE VERENIGING	English	Article	antivenom; boomslang DIC; coagulopathy; dog; snakebite	BITE; MANAGEMENT; DIAGNOSIS; SNAKEBITE	Although snakebites are frequently seen in small animal practice in South Africa, boomslang (Dispholidus typus) bites are infrequent due to their shy habits. Boomslang venom is a potent procoagulent, causing a consumption coagulopathy and profuse haemorrhage. Boomslang monovalent antivenom is the most effective treatment. This case report describes and discusses 2 small dogs that were presented t…	mhoole@mweb.co.za	0038-2809	J S AFR VET ASSOC	J. S. Afr. Vet. Assoc.-Tydskr. Suid-Afr. Vet. Ver.	MAR	2007	78	1	49	51
10.1016/j.jemermed.2006.05.047	Khandelwal, G; Katz, KD; Brooks, DE; Gonzalez, SM; Ulishney, CD	Naja Kaouthia: Two cases of asiatic cobra envenomations	JOURNAL OF EMERGENCY MEDICINE	English	Article	Naja Kaouthia; envenomation; antivenom; neurotoxicity; necrosis	ANTIVENOM; BITE; NEUROTOXICITY	Envenomation from cobra bites causes major morbidity and mortality in Asia and Africa but rarely in the United States. We describe two patients bitten by the Asiatic Cobra (Naja Kaouthia)-both successfully treated in the emergency department. Patient 1 was a 23-year-old woman bitten in the buttock by her cobra. Examination demonstrated two puncture wounds. She developed cranial neuropathy, respir…		0736-4679	J EMERG MED	J. Emerg. Med.	FEB	2007	32	2	171	174
10.1038/nbt0207-173	Stock, RP; Massougbodji, A; Alagon, A; Chippaux, JP	Bringing antivenoms to Sub-Saharan Africa	NATURE BIOTECHNOLOGY	English	Editorial Material			To reduce unacceptably high death rates from snakebite envenomation, sub-Saharan Africa must adopt not only a new generation of multivalent biotech antivenoms, but also an infrastructure to deliver them.	rstock@ibt.unam.mx	1087-0156	NAT BIOTECHNOL	Nat. Biotechnol.	FEB	2007	25	2	173	177
10.4269/ajtmh.2007.77.538	Chippaux, JP; Massougbodji, A; Stock, RP; Alagon, A	Clinical trial of an F(ab')(2) polyvalent equine antivenom for African snake bites in Benin	AMERICAN JOURNAL OF TROPICAL MEDICINE AND HYGIENE	English	Article		VIPER; ENVENOMATIONS; IMMUNOTHERAPY; F(AB')(2); CAMEROON; NIGERIA	We report the results of a trial designed to measure the safety and efficacy of African Antivipmyn((R)), a new freeze-dried polyvalent equine F(ab')(2)-based antivenom. We tested 289 envenomations. After treatment, 19% of treated patients had undesirable events, all benign. A possible adverse effect was attributed to this antivenom in 11% of the patients. Bleeding was observed in 48% of the patie…	chippaux@ird.fr	0002-9637	AM J TROP MED HYG	Am. J. Trop. Med. Hyg.	SEP	2007	77	3	538	546
10.1016/j.toxicon.2005.08.018	Inceoglu, B; Lango, J; Rabinovich, A; Whetstone, P; Hammock, BD	The neutralizing effect of a polyclonal antibody raised against the N-terminal eighteen-aminoacid residues of birtoxin towards the whole venom of Parabuthus transvaalicus	TOXICON	English	Article	Parabuthus; scorpion; toxin; birtoxin; neutralization; antibody	SCORPION TOXINS; MOLECULAR CHARACTERIZATION; PEPTIDES; CHANNELS; IMMUNIZATION; PROTECTION; AFRICA	Scorpion venom is composed among other things of a large number of neurotoxic peptides affecting all major types of ion channels. The majority of the toxicity of the venom is attributed to the presence of these peptides. In our previous studies using a combination of HPLC and mass spectrometry, we showed that birtoxin like peptides are the major peptidic components of the venom of Parabuthus tran…	bdhammock@ucdavis.edu	0041-0101	TOXICON	Toxicon	FEB	2006	47	2	144	149
10.1086/508279	Junghanss, T; Bodio, M	Medically important venomous animals: Biology, prevention, first aid, and clinical management	CLINICAL INFECTIOUS DISEASES	English	Article		RECLUSE SPIDER BITES; CHIRONEX-FLECKERI; CONTROLLED-TRIAL; BOX-JELLYFISH; SOUTH-AFRICA; SNAKE-BITES; ENVENOMATION; ANTIVENOM; BACTERIOLOGY; DIAGNOSIS	Venomous animals are a significant health problem for rural populations in many parts of the world. Given the current level of the international mobility of individuals and the inquisitiveness of travelers, clinicians and travel clinics need to be able to give advice on the prevention, first aid, and clinical management of envenoming. Health professionals often feel overwhelmed by the taxonomy of…	thomas.junghanss@urz.uni-heidelberg.de	1058-4838	CLIN INFECT DIS	Clin. Infect. Dis.	NOV 15	2006	43	10	1309	1317
10.1080/15321810600861993	Redwan, ERM	Comparison between therapeutic antitoxin F(ab)(2) fractionated with ammonium sulfate and caprylic acid	JOURNAL OF IMMUNOASSAY & IMMUNOCHEMISTRY	English	Article	horse F(ab)(2) antibody; fractionation protocols; ammonium sulfate; caprylic acid; impurities; anti complementary	ANTICOMPLEMENTARY ACTIVITY; ENDOTOXIN REMOVAL; SNAKE BITES; ANTIVENOMS; IGG; NEUTRALIZATION; BOTHROPS; AFRICA; VENOM	To date, animal derived therapeutic antibodies represent the best and only choice source of antitoxins, especially in developing countries. Furthermore, this industry needs to develop a production protocol to achieve safer products. Recently, several laboratories changed their production protocol from ammonium sulfate (AS) protocol to caprylic acid (CA) fractionation. Our results showed that usin…	redwan1961@yahoo.com	1532-1819	J IMMUNOASS IMMUNOCH	J. Immunoass. Immunoch.	OCT	2006	27	4	319	329
10.1371/journal.pmed.0030150	Gutierrez, JM; Theakston, RDG; Warrell, DA	Confronting the neglected problem of snake bite envenoming: The need for a global partnership	PLOS MEDICINE	English	Article		LOCAL TISSUE-DAMAGE; METALLOPROTEINASE INHIBITOR BATIMASTAT; PHOSPHOLIPASES A(2); VENOM; ANTIVENOMS; CRISIS; ENVENOMATION; AFRICA		jgutierr@icp.ucr.ac.cr	1549-1676	PLOS MED	PLos Med.	JUN	2006	3	6	727	731	e150
10.1371/journal.pmed.0030184	Wagstaff, SC; Laing, GD; Theakston, RDG; Papaspyridis, C; Harrison, RA	Bioinformatics and multiepitope DNA immunization to design rational snake antivenom	PLOS MEDICINE	English	Article		EXPRESSED SEQUENCE TAGS; CYSTEINE-RICH DOMAIN; FACTOR-X ACTIVATOR; C-TYPE LECTINS; VENOM METALLOPROTEINASES; ECHIS-OCELLATUS; GENE-EXPRESSION; CELL-ADHESION; VIPER VENOM; PLATELET-AGGREGATION	Background Snake venom is a potentially lethal and complex mixture of hundreds of functionally diverse proteins that are difficult to purify and hence difficult to characterize. These difficulties have inhibited the development of toxin-targeted therapy, and conventional antivenom is still generated from the sera of horses or sheep immunized with whole venom. Although life-saving, antivenoms cont…	simonw@liv.ac.uk	1549-1676	PLOS MED	PLos Med.	JUN	2006	3	6	832	844	e184
10.1016/j.toxicon.2005.08.018	Inceoglu, B; Lango, J; Rabinovich, A; Whetstone, P; Hammock, BD	The neutralizing effect of a polyclonal antibody raised against the N-terminal eighteen-aminoacid residues of birtoxin towards the whole venom of Parabuthus transvaalicus	TOXICON	English	Article	Parabuthus; scorpion; toxin; birtoxin; neutralization; antibody	SCORPION TOXINS; MOLECULAR CHARACTERIZATION; PEPTIDES; CHANNELS; IMMUNIZATION; PROTECTION; AFRICA	Scorpion venom is composed among other things of a large number of neurotoxic peptides affecting all major types of ion channels. The majority of the toxicity of the venom is attributed to the presence of these peptides. In our previous studies using a combination of HPLC and mass spectrometry, we showed that birtoxin like peptides are the major peptidic components of the venom of Parabuthus tran…	bdhammock@ucdavis.edu	0041-0101	TOXICON	Toxicon	FEB	2006	47	2	144	149
10.1016/j.toxicon.2005.08.004	Herrera, M; Leon, G; Segura, A; Meneses, F; Lomonte, B; Chippaux, JP; Gutierrez, JM	Factors associated with adverse reactions induced by caprylic acid-fractionated whole IgG preparations: comparison between horse, sheep and camel IgGs	TOXICON	English	Article	IgG; caprylic acid; anticomplementary activity; antivenom; adverse reactions; anti-IgG antibodies	ANTICOMPLEMENTARY ACTIVITY; COMPARATIVE TRIAL; SNAKE-VENOM; ANTIVENOMS; BOTHROPS; IMMUNOGLOBULIN; ANTIBODIES; AFRICA; BOVINE; NEUTRALIZATION	Caprylic acid purification of IgG, currently used in the manufacture of horse-derived antivenoms, was successfully adapted for the preparation of sheep and camel IgG. Sheep IgG had a molecular mass of similar to 150 kDa, whereas camel IgG presented two bands of molecular masses of similar to 160 and 100 kDa, the latter corresponding to heavy-chain IgG, which is devoid of light chains. Horse, shee…	jgutierr@icp.ucr.ac.cr	0041-0101	TOXICON	Toxicon	DEC 1	2005	46	7	775	781
10.1016/j.trstmh.2004.09.014	Gutierrez, JM; Rojas, E; Quesada, L; Leon, G; Nunez, J; Laing, GD; Sasa, M; Renjifo, JM; Nasidi, A; Warrell, DA; Theakston, RDG; Rojas, G	Pan-African polyspecific antivenom produced by caprylic acid purification of horse IgG: an alternative to the antivenom crisis in Africa	TRANSACTIONS OF THE ROYAL SOCIETY OF TROPICAL MEDICINE AND HYGIENE	English	Article	snake venom; antivenom; whole IgG; caprylic acid; neutralization; Africa	BOTHROPS-ASPER VENOM; POLYVALENT ANTIVENOM; SNAKE-VENOMS; CARPET VIPER; BITES; NEUTRALIZATION; FRACTIONATION; HEMORRHAGE; COLOMBIA; TRIAL	A polyspecific Pan-African antivenom has been produced from the plasma of horses immunized with a mixture of the venoms of Echis ocellatus, Bitis arietans and Naja nigricollis, the three most medically important snakes in sub-Saharan Africa. The antivenom is a whole IgG preparation, obtained by caprylic acid precipitation of non-IgG plasma proteins. The antivenom effectively neutralizes the most …	jgutierr@icp.ucr.ac.cr	0035-9203	T ROY SOC TROP MED H	Trans. Roy. Soc. Trop. Med. Hyg.	JUN	2005	99	6	468	475
10.1016/j.toxicon.2005.01.010	Howes, JM; Theakston, RDG; Laing, GD	Antigenic relationships and relative immunogenicities of isolated metalloproteinases from Echis ocellatus venom	TOXICON	English	Article	Echis; venom; metalloproteinases; immunoreactivity; immunoassay; antivenom	SNAKE-VENOM; PATHOGENESIS; ANTIVENOM; NIGERIA; AFRICA	The antigenic relationship between snake venom metalloproteinases (SVMPs) was analysed using rabbit antisera raised against the native forms of two SVMPs purified from Echis ocellatus venom. Using enzyme-linked immunosorbent assay (ELISA), western blotting and two-dimensional SDS-PAGE, our findings show that antibodies raised against EoVMP1, a nonhaemorrhagic class P-I 24 kDa SVMP, and EoVMP2, a …	gavin.laing@liv.ac.uk	0041-0101	TOXICON	Toxicon	APR	2005	45	5	677	680
10.1016/j.toxicon.2005.01.010	Howes, JM; Theakston, RDG; Laing, GD	Antigenic relationships and relative immunogenicities of isolated metalloproteinases from Echis ocellatus venom	TOXICON	English	Article	Echis; venom; metalloproteinases; immunoreactivity; immunoassay; antivenom	SNAKE-VENOM; PATHOGENESIS; ANTIVENOM; NIGERIA; AFRICA	The antigenic relationship between snake venom metalloproteinases (SVMPs) was analysed using rabbit antisera raised against the native forms of two SVMPs purified from Echis ocellatus venom. Using enzyme-linked immunosorbent assay (ELISA), western blotting and two-dimensional SDS-PAGE, our findings show that antibodies raised against EoVMP1, a nonhaemorrhagic class P-I 24 kDa SVMP, and EoVMP2, a …	gavin.laing@liv.ac.uk	0041-0101	TOXICON	Toxicon	APR	2005	45	5	677	680
10.1093/qjmed/hch118	Schneemann, M; Cathomas, R; Laidlaw, ST; El Nahas, AM; Theakston, RDG; Warrell, DA	Life-threatening envenoming by the Saharan horned viper (Cerastes cerastes) causing micro-angiopathic haemolysis, coagulopathy and acute renal failure: clinical cases and review	QJM-AN INTERNATIONAL JOURNAL OF MEDICINE	English	Article		DISSEMINATED INTRAVASCULAR COAGULATION; SNAKE ANTIVENOM; UREMIC SYNDROME; TUNISIAN VIPER; VENOM; CERASTOCYTIN; ENVENOMATION; HEPARIN; TRIAL; BITE	Background: The desert horned vipers (Cerastes cerastes and C. gasperettii) are the most familiar snakes of the great deserts of North Africa and the Middle East, including the plains of Iraq. They are responsible for many human snake bites. In Western countries, they are popular among exotic-snake keepers. Aim: To investigate mechanisms of life-threatening envenoming and treatment. Design: Clini…	david.warrell@ndm.ox.ac.uk	1460-2725	QJM-INT J MED	QJM-An Int. J. Med.	NOV	2004	97	11	717	727
	Leisewitz, AL; Blaylock, RS; Kettner, F; Goodhead, A; Goddard, A; Schoeman, JP	The diagnosis and management of snakebite in dogs - a southern African perspective	JOURNAL OF THE SOUTH AFRICAN VETERINARY ASSOCIATION	English	Review	dog; snakebite; southern Africa	CORNEAL OPACIFICATION SYNDROME; ADDER BITIS-ARIETANS; SPITTING COBRAS; SERUM SICKNESS; VENOM; BITES; ENVENOMATION; GABONICA; VICTIMS	Cases of snakebite envenomation are frequently presented to veterinary practitioners in southern Africa. Despite this, no published guidelines exist on how this medical emergency should be managed. Southern African snake venoms can be classified into 3 main types based on the main mechanism of venom action and clinical presentation. A polyvalent antivenom is manufactured in South Africa and conta…	aleisew@op.up.ac.za	1019-9128	J S AFR VET ASSOC	J. S. Afr. Vet. Assoc.	MAR	2004	75	1	7	13
10.1016/j.toxicon.2003.11.019	Blaylock, R	Epidemiology of snakebite in Eshowe, KwaZulu-Natal, South Africa	TOXICON	English	Article	snakebite; KwaZulu-Natal; epidemiology; clinical presentation; morbidity; mortality	BITIS-ARIETANS; VENOM; BITES; MOSSAMBICA; ANTIVENOM; VICTIMS	Three hundred and thirty-three patients admitted to Eshowe Hospital with snakebite were analysed. Forty-one were non-envenomed, 282 exhibited painful progressive swelling (PPS), seven showed progressive weakness (PW), and there were three cases of minor envenomations that were unclassifiable. Offending dead venomous snakes included Naja mossambica (Mozambique spitting cobra), Bitis arietans (puff…	thelma.hibbert@goldfields.co.za	0041-0101	TOXICON	Toxicon	FEB	2004	43	2	159	166
10.1016/j.toxicon.2004.03.009	Galan, JA; Sanchez, EE; Rodriguez-Acosta, A; Perez, JC	Neutralization of venoms from two Southern Pacific Rattlesnakes (Crotalus helleri) with commercial antivenoms and endothermic animal sera	TOXICON	English	Article	Crotalus helleri; antivenom; venom; natural resistance	SNAKE-VENOMS; VIRIDIS-HELLERI; VARIABILITY; INHIBITORS; RESISTANCE; LETHALITY; MICE	The Southern Pacific Rattlesnake (Crotalus helleri) is found in southwestern California (USA), southward through north Baja California (MX) into the northern part of southern Baja California (MX). In this study, the venoms from two Southern Pacific Rattlesnakes were characterized. The two venoms were different in color, concentration, and enzyme activities. Two commercial antivenoms neutralized b…	kfjcp00@tamuk.edu	0041-0101	TOXICON	Toxicon	JUN 1	2004	43	7	791	799
10.1016/S0041-0101(03)00098-9	Laing, GD; Renjifo, JM; Ruiz, F; Harrison, RA; Nasidi, A; Gutierrez, JM; Rowley, PD; Warrell, DA; Theakston, RDG	A new Pan African polyspecific antivenom developed in response to the antivenom crisis in Africa	TOXICON	English	Article	Africa; polyspecific antivenom; preclinical testing; Colombian manufacturer; in vivo testing; Echis; Bitis arietans; Naja nigricollis	CARPET VIPER; SNAKE BITE; NIGERIA; VENOMS; TRIAL	Currently there is a crisis in the supply of antivenom for treatment of snake bite in sub-Saharan Africa. Commercial pressures have resulted in the reduction or even cessation of production of antivenom by European manufacturers while continued production of antivenom in Africa has been threatened by the privatisation of the only remaining company based in Africa. As a consequence, there has been…	r.d.g.theakston@liverpool.ac.uk	0041-0101	TOXICON	Toxicon	JUL	2003	42	1	35	41
10.1097/01.mej.0000103469.32882.9f	Hantson, P; Verhelst, D; Wittebole, X; El Gariani, AW; Goossens, E; Hermans, C	Defibrination and systemic bleeding caused by an imported African snakebite	EUROPEAN JOURNAL OF EMERGENCY MEDICINE	English	Article	Antivenom; defibrination; envenomation; snakebite		A 55-year-old man was referred from Burkina Fasso for coagulation disorders with severe spontaneous systemic bleeding. He had been bitten six days before by a snake that could not be definitely identified. No specific treatment had been started in Africa. The patient was admitted with severe anaemia, incoagulable blood with undetectable fibrinogen. Multiple haematomas in the chest and abdomen wer…	hantson@rean.ucl.ac.be	0969-9546	EUR J EMERG MED	Eur. J. Emerg. Med.	DEC	2003	10	4	349	352
10.1016/S0035-9203(03)80105-0	Einterz, EM; Bates, ME	Snakebite in northern Cameroon: 134 victims of bites by the saw-scaled or carpet viper, Echis ocellatus	TRANSACTIONS OF THE ROYAL SOCIETY OF TROPICAL MEDICINE AND HYGIENE	English	Article	snakebite; Echis ocellatus; carpet viper; antivenom; Cameroon; Nigeria		Echis ocellatus is one of the most deadly snakes known to humans, yet the procurement of antivenom for the treatment of these snakebites in Africa has become increasingly difficult and expensive. There is no consensus for the management of victims, and little is known of actual recent experiences with these cases in ordinary health care settings in Africa. All cases of snakebite reliably identifi…		0035-9203	T ROY SOC TROP MED H	Trans. Roy. Soc. Trop. Med. Hyg.	NOV-DEC	2003	97	6	693	696
10.1016/S0041-0101(03)00098-9	Laing, GD; Renjifo, JM; Ruiz, F; Harrison, RA; Nasidi, A; Gutierrez, JM; Rowley, PD; Warrell, DA; Theakston, RDG	A new Pan African polyspecific antivenom developed in response to the antivenom crisis in Africa	TOXICON	English	Article	Africa; polyspecific antivenom; preclinical testing; Colombian manufacturer; in vivo testing; Echis; Bitis arietans; Naja nigricollis	CARPET VIPER; SNAKE BITE; NIGERIA; VENOMS; TRIAL	Currently there is a crisis in the supply of antivenom for treatment of snake bite in sub-Saharan Africa. Commercial pressures have resulted in the reduction or even cessation of production of antivenom by European manufacturers while continued production of antivenom in Africa has been threatened by the privatisation of the only remaining company based in Africa. As a consequence, there has been…	r.d.g.theakston@liverpool.ac.uk	0041-0101	TOXICON	Toxicon	JUL	2003	42	1	35	41
10.1016/S0924-8579(02)00292-3	Ismail, M; Memish, ZA	Venomous snakes of Saudi Arabia and the Middle East: a keynote for travellers	INTERNATIONAL JOURNAL OF ANTIMICROBIAL AGENTS	English	Article; Proceedings Paper	venomous snakes; Saudi Arabia; travellers; Middle East	PHARMACOKINETICS; ANTIVENINS; F(AB')(2); BITES; IGG	Geographically Saudi Arabia and the Middle East include Asian Turkey, Syria, Lebanon, Jordan, Israel, Palestine, the Arabian Peninsula, Iraq, Iran and the previous Southern Asiatic Soviet Republics. The snake fauna contains species in common with northern Africa, Europe and central Asia and towards the east there is infiltration of species characteristic of tropical Asia. A classification of the …		0924-8579	INT J ANTIMICROB AG	Int. J. Antimicrob. Agents	FEB	2003	21	2	164	169	PII S0924-8579(02)00292-3
10.1081/CLT-120021112	White, J; Warrell, D; Eddleston, M; Currie, BJ; Whyte, IM; Isbister, GK	Clinical toxinology - Where are we now?	JOURNAL OF TOXICOLOGY-CLINICAL TOXICOLOGY	English	Review	venoms; antivenoms; toxinology; snakebite; spiderbite; scorpion stings; poisoning; marine envenoming	RANDOMIZED COMPARATIVE TRIAL; OCCITANUS-TUNETANUS BOT; JELLYFISH CHIRONEX-FLECKERI; AUSTRALIS-GARZONII AAG; SPIDER BITES; SNAKE BITE; SCORPION ENVENOMATION; SRI-LANKA; VENOM PHARMACOKINETICS; ANTIVENOM THERAPY	Clinical toxinology encompasses a broad range of medical conditions resulting from envenomation by venomous terrestrial and marine organisms, and also poisoning from ingestion of animal and plant toxins. Toxin-related disease is an important cause of morbidity and mortality worldwide, particularly in the tropical and subtropical continents. Snake bite is the single most important toxin-related di…	toxinaus@wch.sa.gov.au	0731-3810	J TOXICOL-CLIN TOXIC	J. Toxicol.-Clin. Toxicol.		2003	41	3	263	276
10.1016/S0041-0101(02)00293-3	Sanchez, EE; Ramirez, MS; Galan, JA; Lopez, G; Rodriguez-Acosta, A; Perez, JC	Cross reactivity of three antivenoms against North American snake venoms	TOXICON	English	Article	antivenom; venom; Crotalus; Bothrops; antihemorrhagic; hemorrhagic; fibrinolytic; gelatinase; hide powder	UNITED-STATES; RATTLESNAKE	The antivenom in the United States today is in short supply, expensive and may not even be the most effective in neutralizing venoms from snakes in certain geographical locations. The ED50 is considered to be the best indicator of antivenom efficacy, however, other tests are needed. In this study, three antivenoms (Antivipmyn (Fab(2)H), Crotalidae Polyvalent Immune Fab (Ovine) (FabO) and UCV (Fab…		0041-0101	TOXICON	Toxicon	MAR 1	2003	41	3	315	320	PII S0041-0101(02)00293-3
10.1016/S0041-0101(02)00330-6	Sanchez, EE; Galan, JA; Perez, JC; Rodriguez-Acosta, A; Chase, PB; Perez, JC	The efficacy of two antivenoms against the venom of North American snakes	TOXICON	English	Article	antivenom; Crotalidae polyvalent immune fab (ovine); antivipmyn; Crotalus; Agkistrodon; Sistrurus; LD50; ED50; antihemorrhagic; hemorrhagic; coagulopathy	CROTALUS-SCUTULATUS-SCUTULATUS; POLYVALENT IMMUNE FAB; HEMORRHAGIC METALLOPROTEINASES; JARARACA VENOM; UNITED-STATES; NEUTRALIZATION; COAGULOPATHY; ENVENOMATION; PURIFICATION; RECURRENT	Mortality due to snake envenomation is not a major problem in the United States with approximately 8-12 deaths per year, but envenomation is a serious problem that can result in functional disability, loss of extremities, and a costly recovery. Physicians encounter different clinical situations with each new snakebite victim because of the geographical variations in snake venoms. The best and mos…		0041-0101	TOXICON	Toxicon	MAR 1	2003	41	3	357	365	PII S0041-0101(02)00330-6
	Dzikouk, GD; Ngoa, LSE; Thonnon, J; Dongmo, AB; Rakotonirina, VS; Rakotonirina, A; Chippaux, JP	Titration of three antivenoms used against sub-Saharan African snake venoms.	BULLETIN DE LA SOCIETE DE PATHOLOGIE EXOTIQUE	French	Article	antivenom; titration; paraspecificity; envenomation; snake venom; Africa	POLYVALENT	The standardisation of serotherapy is necessary in Africa mainly because of the frequency of envenomations and the lack of alternative treatments. Comparative titrations of FAV-Afrique(R) (Aventis Pasteur), Polyvalent serum (Serum Institute of India = SII) and Polyvalent antivenin (South African Vaccine Fabricants Ltd = SAIMR) were carried out on venoms of Echis ocellatus from Cameroun, E. ocella…		0037-9085	B SOC PATHOL EXOT	Bull. Soc. Pathol. Exot.		2002	95	3	144	147
	Seddik, SS; Wanas, S; Helmy, MH; Hashem, M	Cross neutralization of dangerous snake venoms from Africa and the Middie East using the VACSERA polyvalent antivenom	JOURNAL OF NATURAL TOXINS	English	Article		ABILITY	This study was performed to assess the ability of polyvalent snake venom anti-serum, produced by the Egyptian Organization for Biological Products & Vaccines (VACSERA), to neutralize several toxic activities of snake venoms, not only of those included in the antivenom mixture, but also some additional venoms of snakes from Egyptian, African, and Middle Eastern habitats. In general, the results re…	ms_hashem@hotmail.com	1058-8108	J NAT TOXINS	J. Nat. Toxins	NOV	2002	11	4	329	335
	Dzikouk, GD; Ngoa, LSE; Thonnon, J; Dongmo, AB; Rakotonirina, VS; Rakotonirina, A; Chippaux, JP	Titration of three antivenoms used against sub-Saharan African snake venoms.	BULLETIN DE LA SOCIETE DE PATHOLOGIE EXOTIQUE	French	Article	antivenom; titration; paraspecificity; envenomation; snake venom; Africa	POLYVALENT	The standardisation of serotherapy is necessary in Africa mainly because of the frequency of envenomations and the lack of alternative treatments. Comparative titrations of FAV-Afrique(R) (Aventis Pasteur), Polyvalent serum (Serum Institute of India = SII) and Polyvalent antivenin (South African Vaccine Fabricants Ltd = SAIMR) were carried out on venoms of Echis ocellatus from Cameroun, E. ocella…		0037-9085	B SOC PATHOL EXOT	Bull. Soc. Pathol. Exot.		2002	95	3	144	147
	Balde, MC; Dieng, B; Inapogui, AP; Barry, AO; Bah, H; Konde, K	The problem of envenomations in Guinea.	BULLETIN DE LA SOCIETE DE PATHOLOGIE EXOTIQUE	French	Article	envenomation; snake; epidemiology; Guinea; sub-Saharan Africa		Only a few years after its creation, the Kindia Pasteur Institute (currently Institut de Recherche de Biologie Appliquee de Guinee, IRBAG), owing to its geographical situation, began regularly supplying the Paris Pasteur Institute with snake venom for manufacturing antivenom. The diversity of the biotopes in Guinea due mainly to the diversity of vegetation (savannah, forest, mangrove) and altitud…		0037-9085	B SOC PATHOL EXOT	Bull. Soc. Pathol. Exot.		2002	95	3	157	159
	Some, N; Poda, JN; Guissou, IP	Epidemiology and management of snakebites in the medical district of Dano, province of Ioba (Burkina Faso) from 1981 to 2000	BULLETIN DE LA SOCIETE DE PATHOLOGIE EXOTIQUE	French	Article	envenomation; traditional medicine; medicinal plant; epidemiology; Burkina Faso; sub-Saharan Africa		A series of investigations concerning snakebites and management of envenomations was carried out from 1981 to 2000 in the medical District of Dano, Province of loba in Burkina Faso. Viper bites were more frequent than Elapid ones. The seasonal distribution of the envenomations reflected the cycle of field work and other specific activities. Care seeking within the Traditional System of Health Car…		0037-9085	B SOC PATHOL EXOT	Bull. Soc. Pathol. Exot.		2002	95	3	163	166
	Massougbodji, A; Chobli, M; Assouto, P; Lokossou, T; Sanoussi, H; Sossou, A; Massougbodji, A	Geoclimatology and severity of snakebite envenomations in Benin.	BULLETIN DE LA SOCIETE DE PATHOLOGIE EXOTIQUE	French	Article	snakebite; envenomation; epidemiology; emergency; hospital; antivenom; Benin; sub-Saharan Africa	ANTIVENOM; F(AB')(2); CAMEROON; TRIAL	Envenomations following snakebite are common in Benin where they constitute, particularly in certain areas, a significant problem for the local populations and health workers. The present epidemiological study describes the snakebite envenomations which occurred in 18 medical centres of the country (6 departmental hospitals and 12 provincial hospitals). The studied variables were: prevalence, len…	martinchob@firstnet.bi	0037-9085	B SOC PATHOL EXOT	Bull. Soc. Pathol. Exot.		2002	95	3	175	177
	Chippaux, JP; Kambewasso, A	Snake bites and availability of antivenom in the urban Community of Niamey	BULLETIN DE LA SOCIETE DE PATHOLOGIE EXOTIQUE	French	Article	antivenom; epidemiology; envenomation; Niger; Sub-Saharan Africa		In order to appreciate certain aspects of the epidemiology of snake bites and the availability of antivenom in Niamey (the capital of Niger), we performed a series of retrospective and prospective studies. The retrospective study involved 175 snake bite patients hospitalised from 1 January 1997 to 31 December 1999 in the internal medicine and surgery wards of the two national hospitals of Niamey.…		0037-9085	B SOC PATHOL EXOT	Bull. Soc. Pathol. Exot.		2002	95	3	181	183
	Chippaux, JP; Rage-Andrieux, V; Le Mener-Delore, V; Charrondiere, M; Sagot, P; Lang, J	Epidemiology of snakebites in Northern Cameroon.	BULLETIN DE LA SOCIETE DE PATHOLOGIE EXOTIQUE	French	Article	envenomation; epidemiology; antivenom; Cameroon; Sub-Saharan Africa	ENVENOMATIONS; ANTIVENOM; F(AB')(2); TRIAL	Epidemiological surveys concerning snakebites were carried out in the savannah area of North Cameroon according to two methods. A retrospective survey carried out in 5 hospitals or dispensaries covering a 3- to 8-year period according to locality was followed by a prospective survey in 4 of these health centres lasting 1 or 2 years according to location. These studies involved respectively 1, 710…		0037-9085	B SOC PATHOL EXOT	Bull. Soc. Pathol. Exot.		2002	95	3	184	187
	Tchoua, R; Raouf, AO; Ogandaga, A; Mouloungui, C; Loussou, JBM; Kombila, M; Nsafu, DN	Analysis of venom poisoning by snakebites in Gabon.	BULLETIN DE LA SOCIETE DE PATHOLOGIE EXOTIQUE	French	Article	snakebite; envenomation; reanimation; Gabon; Sub-Saharan Africa		In tropical zones; snakebites are considered serious. Exotic snakes are characterised by the poisonousness of their venom and its abundance. Death is rapid in some cases and in others the sequelae are serious. Worldwide, there are more than 5 million victims per year with 50 000 deaths registered and 400 000 amputations. The frequency and severity of snakebites in Gabon remain unknown. It is esti…		0037-9085	B SOC PATHOL EXOT	Bull. Soc. Pathol. Exot.		2002	95	3	188	190
	El Hafny, B; Ghalim, N	Scorpion envenomations and antivenom therapy in Morocco.	BULLETIN DE LA SOCIETE DE PATHOLOGIE EXOTIQUE	French	Article	scorpion sting; envenomation; antivenom therapy; Morocco; Northern Africa	SEVERITY; VENOMS	We conducted a clinical and biological study in Morocco in order to assess the efficacy of antivenom therapy against scorpion stings. Epidemiological and clinical data were collected in 275 patients envenomed by Androctonus mauretanicus mauretanicus and Buthus occitanus scorpions. Patients received antivenom or symptomatic drugs. Blood samples were collected upon hospital admission, at 1 hr and 3…		0037-9085	B SOC PATHOL EXOT	Bull. Soc. Pathol. Exot.		2002	95	3	200	204
	Chippaux, JP; Goyffon, M; Benguedda, AC; El Ayeb, M; Griguer, F; Massougbodji, A; Mion, G	Round Table and synthesis of the meeting.	BULLETIN DE LA SOCIETE DE PATHOLOGIE EXOTIQUE	French	Editorial Material	envenomation; scorpion; snake; training; health strategy; Africa		Our knowledge of the epidemiology of scorpion stings and snakebites remains fragmentary but sufficient, nevertheless, to be able to confirm that envenomations constitute a real public health problem throughout Africa. In order for the health authorities to be able to improve management of this problem, data collection must be enhanced. The objective should be to determine what kinds of interventi…		0037-9085	B SOC PATHOL EXOT	Bull. Soc. Pathol. Exot.		2002	95	3	217	219
10.1081/CLT-120016963	Lavonas, EJ; Tomaszewski, CA; Ford, MD; Rouse, AM; Kerns, WP	Severe puff adder (Bitis arietans) envenomation with coagulopathy	JOURNAL OF TOXICOLOGY-CLINICAL TOXICOLOGY	English	Article	Bitis arietans; puff adder; viper; antivenom	VENOM	Background: The puff adder (Bitis arietans) is a highly toxic venomous snake that is responsible for a large proportion of the venomous snakebites in sub-Saharan Africa, where it is indigenous. Puff adder bites in North America result from snakes in captivity. Although thrombolytic enzymes are present in puff adder venom, significant coagulopathy has not been previously reported with a confirmed …		0731-3810	J TOXICOL-CLIN TOXIC	J. Toxicol.-Clin. Toxicol.		2002	40	7	911	918
10.1081/TXR-120004745	Kuch, U; Mebs, D	Envenomations by colubrid snakes in Africa, Europe, and the Middle East	JOURNAL OF TOXICOLOGY-TOXIN REVIEWS	English	Article	Colubridae; Duvernoy's gland; snakebite; snake; venom; squamata; tropical medicine	VENOM GLAND EXTRACT; DUVERNOYS SECRETIONS; PURIFICATION	Many species of colubrid snakes from Africa, Europe and the Middle East produce toxic oral secretions. However, only a small number has caused envenomation in humans, and very few are of medical concern. Envenomations are rare and almost exclusively result from handling these animals. Apart from the very small group of people who capture and keep venomous colubrids, the health risks from these sn…	U.Kuch@em.uni-frankfurt.de	0731-3837	J TOXICOL-TOXIN REV	J. Toxicol.-Toxin Rev.		2002	21	1-2	159	179
	Dzikouk, GD; Ngoa, LSE; Thonnon, J; Dongmo, AB; Rakotonirina, VS; Rakotonirina, A; Chippaux, JP	Titration of three antivenoms used against sub-Saharan African snake venoms.	BULLETIN DE LA SOCIETE DE PATHOLOGIE EXOTIQUE	French	Article	antivenom; titration; paraspecificity; envenomation; snake venom; Africa	POLYVALENT	The standardisation of serotherapy is necessary in Africa mainly because of the frequency of envenomations and the lack of alternative treatments. Comparative titrations of FAV-Afrique(R) (Aventis Pasteur), Polyvalent serum (Serum Institute of India = SII) and Polyvalent antivenin (South African Vaccine Fabricants Ltd = SAIMR) were carried out on venoms of Echis ocellatus from Cameroun, E. ocella…		0037-9085	B SOC PATHOL EXOT	Bull. Soc. Pathol. Exot.		2002	95	3	144	147
	Chippaux, JP; Rage-Andrieux, V; Le Mener-Delore, V; Charrondiere, M; Sagot, P; Lang, J	Epidemiology of snakebites in Northern Cameroon.	BULLETIN DE LA SOCIETE DE PATHOLOGIE EXOTIQUE	French	Article	envenomation; epidemiology; antivenom; Cameroon; Sub-Saharan Africa	ENVENOMATIONS; ANTIVENOM; F(AB')(2); TRIAL	Epidemiological surveys concerning snakebites were carried out in the savannah area of North Cameroon according to two methods. A retrospective survey carried out in 5 hospitals or dispensaries covering a 3- to 8-year period according to locality was followed by a prospective survey in 4 of these health centres lasting 1 or 2 years according to location. These studies involved respectively 1, 710…		0037-9085	B SOC PATHOL EXOT	Bull. Soc. Pathol. Exot.		2002	95	3	184	187
	Dzikouk, GD; Ngoa, LSE; Thonnon, J; Dongmo, AB; Rakotonirina, VS; Rakotonirina, A; Chippaux, JP	Titration of three antivenoms used against sub-Saharan African snake venoms.	BULLETIN DE LA SOCIETE DE PATHOLOGIE EXOTIQUE	French	Article	antivenom; titration; paraspecificity; envenomation; snake venom; Africa	POLYVALENT	The standardisation of serotherapy is necessary in Africa mainly because of the frequency of envenomations and the lack of alternative treatments. Comparative titrations of FAV-Afrique(R) (Aventis Pasteur), Polyvalent serum (Serum Institute of India = SII) and Polyvalent antivenin (South African Vaccine Fabricants Ltd = SAIMR) were carried out on venoms of Echis ocellatus from Cameroun, E. ocella…		0037-9085	B SOC PATHOL EXOT	Bull. Soc. Pathol. Exot.		2002	95	3	144	147
	Seddik, SS; Wanas, S; Helmy, MH; Hashem, M	Cross neutralization of dangerous snake venoms from Africa and the Middie East using the VACSERA polyvalent antivenom	JOURNAL OF NATURAL TOXINS	English	Article		ABILITY	This study was performed to assess the ability of polyvalent snake venom anti-serum, produced by the Egyptian Organization for Biological Products & Vaccines (VACSERA), to neutralize several toxic activities of snake venoms, not only of those included in the antivenom mixture, but also some additional venoms of snakes from Egyptian, African, and Middle Eastern habitats. In general, the results re…	ms_hashem@hotmail.com	1058-8108	J NAT TOXINS	J. Nat. Toxins	NOV	2002	11	4	329	335
	Espinoza, R	Apropos of Cleopatra and snake venom	REVISTA MEDICA DE CHILE	Spanish	Article	history of medicine; snake bites; snake venomous	PROGNOSTIC FACTORS; CLINICAL-TRIAL; ENVENOMATION; ANTIVENOM; BOTHROPS; BITES; COAGULOPATHY; POLYVALENT; EXPERIENCE	Cleopatra VII, one of the last Egyptian sovereigns of the ptolomeic dynasty; is envisioned as a mythic figure, surrounded by intrigues and mystery. Her mysterious death was caused, according to history, by a snake bite. This article shows some instances of great Cleopatra's life and the state of the art on snake venoms. Even at the present time, snake bites are a public health problem in Asia, Af…		0034-9887	REV MED CHILE	Rev. Medica Chile	OCT	2001	129	10	1222	1226
10.1016/S0041-0101(00)00216-6	Hawgood, BJ	Poul Agerholm Christensen MD (1912-1991): antivenom production at the South African Institute for Medical Research	TOXICON	English	Review	PA Christensen; E. Grasset; South African Institute for Medical Research; snake venom; antivenom production		Dr Christensen arrived in Cape Town in June 1940 as ship's surgeon on a Danish cargo-liner. Denmark was under German control, and the ship came under command of the South African government for use in war operations. In October 1941, Christensen left the ship to become assistant to Dr Edmond Grasset of the South African Institute for Medical Research in Johannesburg. Later, Christensen was head o…	100534.1066@compuserve.com	0041-0101	TOXICON	Toxicon	JUN	2001	39	6	749	756
10.1016/S0140-6736(05)74319-1	Theakston, RDG; Warrell, DA	Crisis in snake antivenom supply for Africa	LANCET	English	Letter					0140-6736	LANCET	Lancet	DEC 16	2000	356	9247	2104	2104
10.4269/ajtmh.1999.61.1017	Chippaux, JP; Lang, J; Amadi-Eddine, S; Fagot, P; Le Mener, V	Short report: Treatment of snake envenomations by a new polyvalent antivenom composed of highly purified F(ab ')(2): results of a clinical trial in northern Cameroon	AMERICAN JOURNAL OF TROPICAL MEDICINE AND HYGIENE	English	Article			A clinical trial was conducted in 2 health centers in northern Cameroon to assess the safety and efficacy of a new polyvalent antivenom composed of highly purified and pasteurized F(ab')(2) (FAV-Africa). Forty-six patients with objective signs of envenomation, including 67% with hemorrhage, were included in the study. Each patient received at least 20 ml of FAV-Africa by direct, slow intravenous …		0002-9637	AM J TROP MED HYG	Am. J. Trop. Med. Hyg.	DEC	1999	61	6	1017	1018
	Chippaux, JP; Amadi-Eddine, S; Fagot, P	Diagnosis and monitoring of blood incoagulability due to viper bites in the African savanna.	BULLETIN DE LA SOCIETE DE PATHOLOGIE EXOTIQUE	French	Article	envenomation; haemorrhage; blood coagulation; immunotherapy; F(ab ')(2); venom; echis; viperidae; garoua; Cameroon; Central Africa	SNAKE BITE; ANTIVENOM THERAPY; VENOM; NIGERIA; PHARMACOKINETICS; VARIABILITY	A study on blood incoagulability due to snake bites was carried out in the Soudanian savanna of North Cameroon, in a provincial hospital receiving patients with severe envenoming coming from areas within 250 km of the hospital. Clinical and biological examinations were conducted on 57 voluntary patients to determine the aetiology of blood incoagulability The aetiology of this syndrome is complex …		0037-9085	B SOC PATHOL EXOT	Bull. Soc. Pathol. Exot.	MAY	1999	92	2	109	113

## Sheet: Scopus
DOI	Authors	Author(s) ID	Title	Year	Source title	Volume	Issue	Art. No.	Page start	Page end	Page count	Cited by	Link	Document Type	Publication Stage	Access Type	Source	EID
10.1371/journal.pntd.0007551	Potet, J., Smith, J., McIver, L.	57064253200;57210073860;57208356459;	Reviewing evidence of the clinical effectiveness of commercially available antivenoms in sub-Saharan Africa identifies the need for a multi-centre, multi-antivenom clinical trial	2019	PLoS neglected tropical diseases	13	6		e0007551				https://www.scopus.com/inward/record.uri?eid=2-s2.0-85069329231&doi=10.1371%2fjournal.pntd.0007551&partnerID=40&md5=a2437e1defa018a21d70ebd5cd064937	Article	Final	Open Access	Scopus	2-s2.0-85069329231
10.1016/j.toxicon.2018.04.015	Calvete, J.J., Rodríguez, Y., Quesada-Bernat, S., Pla, D.	26643263500;57189626227;57190165815;23025743900;	Toxin-resolved antivenomics-guided assessment of the immunorecognition landscape of antivenoms	2018	Toxicon	148			107	122		9	https://www.scopus.com/inward/record.uri?eid=2-s2.0-85046142437&doi=10.1016%2fj.toxicon.2018.04.015&partnerID=40&md5=6760e21dfcc68dd080878bc4aea47266	Article	Final		Scopus	2-s2.0-85046142437
10.1016/j.toxicon.2017.05.006	Herrera, M., Segura, Á., Sánchez, A., Sánchez, A., Vargas, M., Villalta, M., Harrison, R.A., Gutiérrez, J.M., León, G.	57192659017;8851696200;55461652800;56912717500;34868990900;35241486700;7403906852;57207967918;24338410700;	Freeze-dried EchiTAb+ICP antivenom formulated with sucrose is more resistant to thermal stress than the liquid formulation stabilized with sorbitol	2017	Toxicon	133			123	126		5	https://www.scopus.com/inward/record.uri?eid=2-s2.0-85019261813&doi=10.1016%2fj.toxicon.2017.05.006&partnerID=40&md5=6eaa3bd438e4f809db5fd8d5df6af14a	Article	Final		Scopus	2-s2.0-85019261813
10.1016/j.toxicon.2016.11.259	Sánchez, A., Segura, Á., Vargas, M., Herrera, M., Villalta, M., Estrada, R., Wu, F., Litschka-Koen, T., Perry, M.A., Alape-Girón, A., León, G.	56912717500;8851696200;34868990900;35240148500;35241486700;38661210700;57192153451;56048157300;57192154285;7003670042;24338410700;	Expanding the neutralization scope of the EchiTAb-plus-ICP antivenom to include venoms of elapids from Southern Africa	2017	Toxicon	125			59	64		7	https://www.scopus.com/inward/record.uri?eid=2-s2.0-84998953796&doi=10.1016%2fj.toxicon.2016.11.259&partnerID=40&md5=55b5ecff29442bb8c86d59b79ef226af	Article	Final		Scopus	2-s2.0-84998953796
10.1371/journal.pntd.0004568	Hamza, M., Idris, M.A., Maiyaki, M.B., Lamorde, M., Chippaux, J.-P., Warrell, D.A., Kuznik, A., Habib, A.G.	36554250100;57188698754;14052591800;24069027300;7102237974;7102334232;23568159200;35569541400;	Cost-Effectiveness of Antivenoms for Snakebite Envenoming in 16 Countries in West Africa	2016	PLoS Neglected Tropical Diseases	10	3	e0004568				6	https://www.scopus.com/inward/record.uri?eid=2-s2.0-84962409118&doi=10.1371%2fjournal.pntd.0004568&partnerID=40&md5=c8d7e28b19d3df98d7332d6698a7a82e	Article	Final	Open Access	Scopus	2-s2.0-84962409118
10.1016/j.toxicon.2015.09.027	Sánchez, L.V., Pla, D., Herrera, M., Chippaux, J.P., Calvete, J.J., Gutiérrez, J.M.	56224610900;23025743900;35240148500;7102237974;26643263500;34975051900;	Evaluation of the preclinical efficacy of four antivenoms, distributed in sub-Saharan Africa, to neutralize the venom of the carpet viper, Echis ocellatus, from Mali, Cameroon, and Nigeria	2015	Toxicon	106			97	107		17	https://www.scopus.com/inward/record.uri?eid=2-s2.0-84943540983&doi=10.1016%2fj.toxicon.2015.09.027&partnerID=40&md5=ff7116097ed59645c8d631763396e79a	Article	Final		Scopus	2-s2.0-84943540983
10.1371/journal.pntd.0003896	Alirol, E., Lechevalier, P., Zamatto, F., Chappuis, F., Alcoba, G., Potet, J.	15049407300;34976852200;56888829300;7004412392;55233789300;57064253200;	Antivenoms for Snakebite Envenoming: What Is in the Research Pipeline?	2015	PLoS Neglected Tropical Diseases	9	9	e0003896			11	18	https://www.scopus.com/inward/record.uri?eid=2-s2.0-84943184612&doi=10.1371%2fjournal.pntd.0003896&partnerID=40&md5=337a0c49454e9f0578e5688772f9d5a0	Article	Final	Open Access	Scopus	2-s2.0-84943184612
10.1186/1678-9199-19-27	Habib, A.G.	35569541400;	Public health aspects of snakebite care in West Africa: Perspectives from Nigeria	2013	Journal of Venomous Animals and Toxins Including Tropical Diseases	19	1	27				31	https://www.scopus.com/inward/record.uri?eid=2-s2.0-84962304128&doi=10.1186%2f1678-9199-19-27&partnerID=40&md5=d6f993bc45596191e8c9ba6793a7095a	Review	Final	Open Access	Scopus	2-s2.0-84962304128
10.1016/j.toxicon.2012.02.008	Gutiérrez, J.M.	34975051900;	Improving antivenom availability and accessibility: Science, technology, and beyond	2012	Toxicon	60	4		676	687		46	https://www.scopus.com/inward/record.uri?eid=2-s2.0-84863785683&doi=10.1016%2fj.toxicon.2012.02.008&partnerID=40&md5=dc9670bdc0b3c8413a6e2cbeef31818b	Article	Final		Scopus	2-s2.0-84863785683
10.1007/s13149-012-0232-2	Ademola-Majekodunmi, F.O., Oyediran, F.O., Abubakar, S.B.	55340359400;55339860500;35117454100;	Incidence of snakebites in Kaltungo, Gombe State and the efficacy of a new highly purified monovalent antivenom in treating Snakebite patients from January 2009 to December 2010	2012	Bulletin de la Societe de Pathologie Exotique	105	3		175	178		2	https://www.scopus.com/inward/record.uri?eid=2-s2.0-84865190273&doi=10.1007%2fs13149-012-0232-2&partnerID=40&md5=7420d65a3f57400bac10c46fba3a2c76	Article	Final		Scopus	2-s2.0-84865190273
10.1016/j.toxicon.2011.08.018	Méndez, I., Gutiérrez, J.M., Angulo, Y., Calvete, J.J., Lomonte, B.	54796790000;34975051900;6701340708;26643263500;7005342903;	Comparative study of the cytolytic activity of snake venoms from African spitting cobras (Naja spp., Elapidae) and its neutralization by a polyspecific antivenom	2011	Toxicon	58	2019-07-06		558	564		18	https://www.scopus.com/inward/record.uri?eid=2-s2.0-82555164910&doi=10.1016%2fj.toxicon.2011.08.018&partnerID=40&md5=afe270a01375be115f7624c3db511aa1	Article	Final		Scopus	2-s2.0-82555164910
10.1016/j.toxicon.2011.08.002	Chippaux, J.-P., Diouf, A., Stock, R.P., Parra, H.-J., Massougbodji, A.	7102237974;23768197200;7102081716;14030275200;7003414712;	Report of the 4th international conference on envenomations by snakebites and scorpion stings in Africa, Dakar, April 25-29, 2011	2011	Toxicon	58	5		426	429		5	https://www.scopus.com/inward/record.uri?eid=2-s2.0-80052516798&doi=10.1016%2fj.toxicon.2011.08.002&partnerID=40&md5=39cb9c9cb70c239cf6fd57fb9970a02c	Review	Final		Scopus	2-s2.0-80052516798
10.1016/j.jprot.2011.05.027	Williams, D.J., Gutiérrez, J.-M., Calvete, J.J., Wüster, W., Ratanabanangkoon, K., Paiva, O., Brown, N.I., Casewell, N.R., Harrison, R.A., Rowley, P.D., O'Shea, M., Jensen, S.D., Winkel, K.D., Warrell, D.A.	55737569100;34975051900;26643263500;7003445493;7004082532;23668303000;26659919100;35219637700;7403906852;7102942111;23668663100;7401855232;7004089430;7102334232;	Ending the drought: New strategies for improving the flow of affordable, effective antivenoms in Asia and Africa	2011	Journal of Proteomics	74	9		1735	1767		113	https://www.scopus.com/inward/record.uri?eid=2-s2.0-80051670140&doi=10.1016%2fj.jprot.2011.05.027&partnerID=40&md5=46c6d33f38201eaceaa658e59176a7f3	Review	Final		Scopus	2-s2.0-80051670140
10.1021/pr101040f	Petras, D., Sanz, L., Segura, A., Herrera, M., Villalta, M., Solano, D., Vargas, M., León, G., Warrell, D.A., Theakston, R.D.G., Harrison, R.A., Durfa, N., Nasidi, A., Gutiérrez, J.M., Calvete, J.J.	35311700800;7005418464;8851696200;35240148500;35241486700;55235852400;34868990900;24338410700;7102334232;35515446700;7403906852;24721067700;6603897171;34975051900;26643263500;	Snake venomics of African spitting cobras: Toxin composition and assessment of congeneric cross-reactivity of the Pan-African EchiTAb-Plus-ICP antivenom by antivenomics and neutralization approaches	2011	Journal of Proteome Research	10	3		1266	1280		95	https://www.scopus.com/inward/record.uri?eid=2-s2.0-79952401014&doi=10.1021%2fpr101040f&partnerID=40&md5=bb684d7171c1873dcfbbaa931ae8d981	Article	Final		Scopus	2-s2.0-79952401014
10.1371/journal.pntd.0000851	Casewell, N.R., Cook, D.A.N., Wagstaff, S.C., Nasidi, A., Durfa, N., Wüster, W., Harrison, R.A.	35219637700;36189265000;8720604000;6603897171;24721067700;7003445493;7403906852;	Pre-clinical assays predict Pan-African Echis viper efficacy for a species-specific antivenom	2010	PLoS Neglected Tropical Diseases	4	10	e851				41	https://www.scopus.com/inward/record.uri?eid=2-s2.0-78449245043&doi=10.1371%2fjournal.pntd.0000851&partnerID=40&md5=b34d9baf6f8d221bb96ca1b12ec345ea	Article	Final	Open Access	Scopus	2-s2.0-78449245043
10.1016/j.toxicon.2010.04.005	Cook, D.A.N., Owen, T., Wagstaff, S.C., Kinne, J., Wernery, U., Harrison, R.A.	36189265000;36999381500;8720604000;7004127761;7005483197;7403906852;	Analysis of camelid antibodies for antivenom development: Neutralisation of venom-induced pathology	2010	Toxicon	56	3		373	380		14	https://www.scopus.com/inward/record.uri?eid=2-s2.0-77954144511&doi=10.1016%2fj.toxicon.2010.04.005&partnerID=40&md5=aa946af624a03e1e74b4961099e63293	Article	Final		Scopus	2-s2.0-77954144511
10.1371/journal.pntd.0000767	Abubakar, I.S., Abubakar, S.B., Habib, A.G., Nasidi, A., Durfa, N., Yusuf, P.O., Larnyang, S., Garnvwa, J., Sokomba, E., Salako, L., Theakston, R.D.G., Juszczak, E., Alder, N., Warrell, D.A.	8344273600;35117454100;35569541400;6603897171;24721067700;24722145500;24721767800;24721476200;6603314300;7006839663;35515446700;57192264856;23003354100;7102334232;	Randomised controlled double-blind non-inferiority trial of two antivenoms for Saw-scaled or carpet viper (Echis ocellatus) envenoming in Nigeria	2010	PLoS Neglected Tropical Diseases	4	7	e767				61	https://www.scopus.com/inward/record.uri?eid=2-s2.0-77957923428&doi=10.1371%2fjournal.pntd.0000767&partnerID=40&md5=44182a4de07873f4cb684902f13d945e	Article	Final	Open Access	Scopus	2-s2.0-77957923428
10.4269/ajtmh.2010.09-0733	Calvete, J.J., Cid, P., Sanz, L., Segura, Á., Villalta, M., Herrera, M., León, G., Harrison, R., Durfa, N., Nasidi, A., Theakston, R.D.G., Warrell, D.A., Gutiérrez, J.M.	26643263500;35221471500;7005418464;8851696200;35241486700;35240148500;24338410700;7403906852;24721067700;6603897171;35515446700;7102334232;34975051900;	Antivenomic assessment of the immunological reactivity of EchiTAb-Plus-ICP, an antivenom for the treatment of snakebite envenoming in sub-Saharan Africa	2010	American Journal of Tropical Medicine and Hygiene	82	6		1194	1201		33	https://www.scopus.com/inward/record.uri?eid=2-s2.0-77953738501&doi=10.4269%2fajtmh.2010.09-0733&partnerID=40&md5=e9adb11d14f4982e28533e71bb620178	Article	Final	Open Access	Scopus	2-s2.0-77953738501
10.1016/j.toxicon.2009.10.024	Abubakar, S.B., Abubakar, I.S., Habib, A.G., Nasidi, A., Durfa, N., Yusuf, P.O., Larnyang, S., Garnvwa, J., Sokomba, E., Salako, L., Laing, G.D., Theakston, R.D.G., Juszczak, E., Alder, N., Warrell, D.A.	35117454100;8344273600;35569541400;6603897171;24721067700;24722145500;24721767800;24721476200;6603314300;7006839663;7005487455;35515446700;57192264856;23003354100;7102334232;	Pre-clinical and preliminary dose-finding and safety studies to identify candidate antivenoms for treatment of envenoming by saw-scaled or carpet vipers (Echis ocellatus) in northern Nigeria	2010	Toxicon	55	4		719	723		37	https://www.scopus.com/inward/record.uri?eid=2-s2.0-77951653094&doi=10.1016%2fj.toxicon.2009.10.024&partnerID=40&md5=32207f0f6a4a1307e221018d5709784a	Article	Final		Scopus	2-s2.0-77951653094
10.1016/j.toxicon.2009.08.010	Segura, A., Villalta, M., Herrera, M., León, G., Harrison, R., Durfa, N., Nasidi, A., Calvete, J.J., Theakston, R.D.G., Warrell, D.A., Gutiérrez, J.M.	8851696200;35241486700;35240148500;24338410700;7403906852;24721067700;6603897171;26643263500;35515446700;7102334232;28067853300;	Preclinical assessment of the efficacy of a new antivenom (EchiTAb-Plus-ICP®) for the treatment of viper envenoming in sub-Saharan Africa	2010	Toxicon	55	2019-03-02		369	374		43	https://www.scopus.com/inward/record.uri?eid=2-s2.0-72749113534&doi=10.1016%2fj.toxicon.2009.08.010&partnerID=40&md5=e48d5ac453b301d7f40103e7adb06d23	Article	Final		Scopus	2-s2.0-72749113534
10.1016/j.toxicon.2019.06.216	Sánchez, E.E., Migl, C., Suntravat, M., Rodriguez-Acosta, A., Galan, J.A., Salazar, E.	7403353769;57209465334;6504437863;55950197800;7102096119;57190979807;	The neutralization efficacy of expired polyvalent antivenoms: An alternative option	2019	Toxicon	168			32	39			https://www.scopus.com/inward/record.uri?eid=2-s2.0-85067883961&doi=10.1016%2fj.toxicon.2019.06.216&partnerID=40&md5=49e89a1c6ad045cbb8a820f0c0577c98	Article	Final		Scopus	2-s2.0-85067883961
10.1016/j.jprot.2018.09.019	Whiteley, G., Casewell, N.R., Pla, D., Quesada-Bernat, S., Logan, R.A.E., Bolton, F.M.S., Wagstaff, S.C., Gutiérrez, J.M., Calvete, J.J., Harrison, R.A.	55502376900;35219637700;23025743900;57190165815;57190165009;56038661000;8720604000;57207967918;26643263500;7403906852;	Defining the pathogenic threat of envenoming by South African shield-nosed and coral snakes (genus Aspidelaps), and revealing the likely efficacy of available antivenom	2019	Journal of Proteomics	198			186	198		3	https://www.scopus.com/inward/record.uri?eid=2-s2.0-85054437916&doi=10.1016%2fj.jprot.2018.09.019&partnerID=40&md5=909394ff18ba64c6f262b6feeeec1949	Article	Final		Scopus	2-s2.0-85054437916
10.1016/j.toxac.2018.12.008	Lam, A., Cabral, M., Touré, A., Ba, F., Camara, B., Kane, O., Fall, M., Diouf, A., Chippaux, J.-P.	57169669300;54939330300;57206511474;57205512137;57169977000;57202659306;24080412600;23768197200;7102237974;	Evaluation of the efficacy and tolerance of Inoserp ® Panafricain in Senegal [Évaluation de l'efficacité et la tolérance de Inoserp ® Panafricain au Sénégal]	2019	Toxicologie Analytique et Clinique	31	1		18	29			https://www.scopus.com/inward/record.uri?eid=2-s2.0-85060344712&doi=10.1016%2fj.toxac.2018.12.008&partnerID=40&md5=102af7480696fe35b13fab5a985e70c3	Article	Final		Scopus	2-s2.0-85060344712
10.1016/j.afjem.2018.12.003	Marks, C.J., Muller, G.J., Sachno, D., Reuter, H., Wium, C.A., Du Plessis, C.E., Van Hoving, D.J.	57188666989;55470957300;57205644732;57203195047;6603299110;57200981420;23971514800;	The epidemiology and severity of scorpion envenoming in South Africa as managed by the Tygerberg Poisons Information Centre over a 10 year period	2019	African Journal of Emergency Medicine	9	1		21	24			https://www.scopus.com/inward/record.uri?eid=2-s2.0-85060954189&doi=10.1016%2fj.afjem.2018.12.003&partnerID=40&md5=ea9ff13ad80d727d6b600ba3ad389f09	Article	Final	Open Access	Scopus	2-s2.0-85060954189
10.1016/j.afjem.2018.12.006	Krüger, H.J., Lemke, F.G.	57205650440;57205650191;	Fatal Boomslang bite in the Northern Cape	2019	African Journal of Emergency Medicine	9	1		53	55			https://www.scopus.com/inward/record.uri?eid=2-s2.0-85060911524&doi=10.1016%2fj.afjem.2018.12.006&partnerID=40&md5=7f5c5cefe9890cd94cad3548413b5d24	Article	Final	Open Access	Scopus	2-s2.0-85060911524
10.1093/jas/sky467	Mendes, G.F., Stuginski, D.R., Loibel, S.M.C., Morais-Zani, K.D., Da Rocha, M.M.T., Fernandes, W., Sant'anna, S.S., Grego, K.F.	57200164162;50263190300;12785074400;35795762600;15126672300;15734834200;15136796800;14825092500;	Factors that can influence the survival rates of coral snakes (Micrurus corallinus) for antivenom production	2019	Journal of Animal Science	97	2		972	980			https://www.scopus.com/inward/record.uri?eid=2-s2.0-85061031521&doi=10.1093%2fjas%2fsky467&partnerID=40&md5=1678c41923eb3aab70c62b6f5b91029c	Article	Final	Open Access	Scopus	2-s2.0-85061031521
10.1016/j.wem.2019.04.003	Benjamin, J.M., Chippaux, J.-P., Tamou-Sambo, B., Akpakpa, O.C., Massougbodji, A.	57202072922;7102237974;56593135900;57209323050;7003414712;	Successful Management of Two Patients with Intracranial Hemorrhage due to Carpet Viper (Echis ocellatus) Envenomation in a Limited-Resource Environment	2019	Wilderness and Environmental Medicine								https://www.scopus.com/inward/record.uri?eid=2-s2.0-85067357400&doi=10.1016%2fj.wem.2019.04.003&partnerID=40&md5=c0c0f04e1ae3236b17d647093a74c1a3	Article	Article in Press		Scopus	2-s2.0-85067357400
10.11604/pamj.2019.32.70.17951	Diallo, B., Keita, M., Dicko, H., Toure, M.K., Beye, S.A., Kone, J., Diallo, D., Almeimoune, A.H., Mangane, M.I., Traore, S., Traore, A., Togola, B., Doumbia, D., Coulibaly, Y.	57200932108;57206781679;57204804175;57202014008;33067483100;57194014227;57208179882;55539765000;57197743417;57203956702;57206137990;6504601930;21739255100;57207507280;	Recurrent retroperitoneal hematoma due to viperine envenomation: Case study [Hématome rétro-péritonéal consécutif à une envenimation vipérine: à propos d’un cas]	2019	Pan African Medical Journal	32		70					https://www.scopus.com/inward/record.uri?eid=2-s2.0-85064058492&doi=10.11604%2fpamj.2019.32.70.17951&partnerID=40&md5=26a55e6234b9fb1b05fa99f26dbfb7f2	Article	Final	Open Access	Scopus	2-s2.0-85064058492
10.1371/journal.pntd.0007017	Silva-de-França, F., Villas-Boas, I.M., Serrano, S.M.T., Cogliati, B., Chudzinski, S.A.A., Lopes, P.H., Kitano, E.S., Okamoto, C.K., Tambourgi, D.V.	57205478260;57205698329;7102564498;14424134500;57205472845;55842194600;41361373500;55989194100;6701627740;	Naja annulifera Snake: New insights into the venom components and pathogenesis of envenomation	2019	PLoS Neglected Tropical Diseases	13	1	e0007017					https://www.scopus.com/inward/record.uri?eid=2-s2.0-85060125202&doi=10.1371%2fjournal.pntd.0007017&partnerID=40&md5=138cf707a945504b96d77d8026d6c7d9	Article	Final	Open Access	Scopus	2-s2.0-85060125202
10.3389/fimmu.2019.01598	Pucca, M.B., Cerni, F.A., Janke, R., Bermúdez-Méndez, E., Ledsgaard, L., Barbosa, J.E., Laustsen, A.H.	38562158500;50261174000;57210107337;57201632808;57201322394;7202435133;56536864800;	History of envenoming therapy and current perspectives	2019	Frontiers in Immunology	10	JULY	1598					https://www.scopus.com/inward/record.uri?eid=2-s2.0-85069446858&doi=10.3389%2ffimmu.2019.01598&partnerID=40&md5=82158edd787891a987f5e75ba08172fd	Review	Final	Open Access	Scopus	2-s2.0-85069446858
10.1186/s40409-018-0176-5	Megale, Â.A.A., Magnoli, F.C., Kuniyoshi, A.K., Iwai, L.K., Tambourgi, D.V., Portaro, F.C.V., Da Silva, W.D.	57205122293;6602221119;54405671200;6506577698;6701627740;6602815835;57201177740;	Kn-Ba: A novel serine protease isolated from Bitis arietans snake venom with fibrinogenolytic and kinin-releasing activities	2018	Journal of Venomous Animals and Toxins Including Tropical Diseases	24	1	38					https://www.scopus.com/inward/record.uri?eid=2-s2.0-85058659489&doi=10.1186%2fs40409-018-0176-5&partnerID=40&md5=d2cb4f1c02844757d703132838ddf922	Article	Final	Open Access	Scopus	2-s2.0-85058659489
10.1038/s41467-018-06086-4	Laustsen, A.H., Karatt-Vellatt, A., Masters, E.W., Arias, A.S., Pus, U., Knudsen, C., Oscoz, S., Slavny, P., Griffiths, D.T., Luther, A.M., Leah, R.A., Lindholm, M., Lomonte, B., Gutiérrez, J.M., McCafferty, J.	56536864800;36194083900;57204032888;57189728396;57201321143;57201317289;57190497263;35752370800;57204033340;57204034717;57204035024;57204034557;7005342903;57207967918;7005010269;	In vivo neutralization of dendrotoxin-mediated neurotoxicity of black mamba venom by oligoclonal human IgG antibodies	2018	Nature Communications	9	1	3928				6	https://www.scopus.com/inward/record.uri?eid=2-s2.0-85054161154&doi=10.1038%2fs41467-018-06086-4&partnerID=40&md5=f4c75f72850a71ffd9d84de3bffa0c33	Article	Final	Open Access	Scopus	2-s2.0-85054161154
10.1016/j.toxicon.2018.08.018	Patra, A., Kalita, B., Mukherjee, A.K.	57192977210;56321923900;55229251000;	Assessment of quality, safety, and pre-clinical toxicity of an equine polyvalent anti-snake venom (Pan Africa): Determination of immunological cross-reactivity of antivenom against venom samples of Elapidae and Viperidae snakes of Africa	2018	Toxicon	153			120	127		1	https://www.scopus.com/inward/record.uri?eid=2-s2.0-85053084038&doi=10.1016%2fj.toxicon.2018.08.018&partnerID=40&md5=f9b4ba94a69c1d7bef6ad10c0f15bcb7	Article	Final		Scopus	2-s2.0-85053084038
10.1016/j.cbpc.2018.05.003	Coimbra, F.C.P., Dobson, J., Zdenek, C.N., op den Brouw, B., Hamilton, B., Debono, J., Masci, P., Frank, N., Ge, L., Kwok, H.F., Fry, B.G.	57200827596;56288642200;57188964544;57191828841;7202535206;55791542700;7003419674;57191612033;56006397500;57201409868;7103057816;	Does size matter? Venom proteomic and functional comparison between night adder species (Viperidae: Causus) with short and long venom glands	2018	Comparative Biochemistry and Physiology Part - C: Toxicology and Pharmacology	211			7	14		4	https://www.scopus.com/inward/record.uri?eid=2-s2.0-85048732914&doi=10.1016%2fj.cbpc.2018.05.003&partnerID=40&md5=d522cb0d15ab044175f3829a1fe3bfc6	Article	Final		Scopus	2-s2.0-85048732914
10.1016/S0140-6736(18)31328-X	Isbister, G.K., Silva, A.	34975054300;24391749300;	Addressing the global challenge of snake envenoming	2018	The Lancet	392	10148		619	620		2	https://www.scopus.com/inward/record.uri?eid=2-s2.0-85053563985&doi=10.1016%2fS0140-6736%2818%2931328-X&partnerID=40&md5=f8fb3abcf11ee58a44977a33fd982a19	Note	Final	Open Access	Scopus	2-s2.0-85053563985
10.1016/S0140-6736(18)31224-8	Longbottom, J., Shearer, F.M., Devine, M., Alcoba, G., Chappuis, F., Weiss, D.J., Ray, S.E., Ray, N., Warrell, D.A., Ruiz de Castañeda, R., Williams, D.J., Hay, S.I., Pigott, D.M.	56785671300;56957113700;57203975228;55233789300;7004412392;8609275600;57196078769;23029064500;7102334232;56043343000;55737569100;7101875313;55320335600;	Vulnerability to snakebite envenoming: a global mapping of hotspots	2018	The Lancet	392	10148		673	684		13	https://www.scopus.com/inward/record.uri?eid=2-s2.0-85053854148&doi=10.1016%2fS0140-6736%2818%2931224-8&partnerID=40&md5=c52f92d21f9f1cd327c6e4f0cf2b9dd3	Article	Final	Open Access	Scopus	2-s2.0-85053854148
10.1016/j.toxicon.2018.05.008	Squaiella-Baptistão, C.C., Sant'Anna, O.A., Marcelino, J.R., Tambourgi, D.V.	55115724500;6603988726;6602615573;6701627740;	The history of antivenoms development: Beyond Calmette and Vital Brazil	2018	Toxicon	150			86	95		5	https://www.scopus.com/inward/record.uri?eid=2-s2.0-85047627635&doi=10.1016%2fj.toxicon.2018.05.008&partnerID=40&md5=be170bfd20fd9f26d06fe8ae91f2c0a7	Article	Final		Scopus	2-s2.0-85047627635
10.15446/rsap.V20n4.70432	Salomão, M.G., de Oliveira Luna, K.P., Machado, C.	11339709200;55626047400;36237060900;	Epidemiology of accidents by venomous animals and distribution of antivenon: State of art and world status [Epidemiologia dos acidentes por animais peçonhentos e a distribuição de soros: Estado de arte e a situação mundial]	2018	Revista de Salud Publica	20	4		523	529			https://www.scopus.com/inward/record.uri?eid=2-s2.0-85060884339&doi=10.15446%2frsap.V20n4.70432&partnerID=40&md5=f76f7034ed55aa4f159f376477abe1ad	Article	Final	Open Access	Scopus	2-s2.0-85060884339
10.1016/j.jprot.2018.04.007	Sánchez, A., Herrera, M., Villalta, M., Solano, D., Segura, Á., Lomonte, B., Gutiérrez, J.M., León, G., Vargas, M.	56912717500;57192659017;35241486700;55235852400;8851696200;7005342903;57207967918;24338410700;34868990900;	Proteomic and toxinological characterization of the venom of the South African Ringhals cobra Hemachatus haemachatus	2018	Journal of Proteomics	181			104	117		3	https://www.scopus.com/inward/record.uri?eid=2-s2.0-85045733106&doi=10.1016%2fj.jprot.2018.04.007&partnerID=40&md5=1c31a55e9b9a851a59386013d7ad7d2e	Article	Final		Scopus	2-s2.0-85045733106
10.1016/j.toxicon.2018.04.013	Oliveira, P.R.S.D., França, F.S.D., Villas Boas, I.M., Rocha, M.M.T.D., Sant'Anna, S.S., Bastos, M.D.L., Tambourgi, D.V.	57201822085;57201820338;55062122500;10838919800;15136796800;25822248900;6701627740;	Snake venoms from Angola: Intra-specific variations and immunogenicity	2018	Toxicon	148			85	94		1	https://www.scopus.com/inward/record.uri?eid=2-s2.0-85046170218&doi=10.1016%2fj.toxicon.2018.04.013&partnerID=40&md5=0a6a9dd09b29b4517f9bb96676da4c9b	Article	Final	Open Access	Scopus	2-s2.0-85046170218
10.1016/j.tjem.2018.04.003	Min, Y.G., Ham, S.H., Jung, Y.S., Choi, S.	24401424000;57201792686;57203348589;35214388300;	Gaboon viper envenomation: An unexpected injury by non-indigenous snake in South Korea	2018	Turkish Journal of Emergency Medicine	18	2		75	77			https://www.scopus.com/inward/record.uri?eid=2-s2.0-85046139958&doi=10.1016%2fj.tjem.2018.04.003&partnerID=40&md5=ab505b958678683ff4e9aed45977fbb9	Article	Final	Open Access	Scopus	2-s2.0-85046139958
10.1186/s13104-018-3409-3	Tianyi, F.-L., Agbor, V.N., Tochie, J.N., Kadia, B.M., Nkwescheu, A.S.	57192873289;57190372454;57190337372;57190383597;8613843600;	Community-based audits of snake envenomations in a resource-challenged setting of Cameroon: Case series	2018	BMC Research Notes	11	1	317				1	https://www.scopus.com/inward/record.uri?eid=2-s2.0-85047155971&doi=10.1186%2fs13104-018-3409-3&partnerID=40&md5=5a6453ad2c504c0f22db72a5ebd846b9	Article	Final	Open Access	Scopus	2-s2.0-85047155971
10.1186/s40409-018-0151-1	Benjamin, J.M., Chippaux, J.-P., Sambo, B.T., Massougbodji, A.	57202072922;7102237974;57202075172;7003414712;	Delayed double reading of whole blood clotting test (WBCT) results at 20 and 30 minutes enhances diagnosis and treatment of viper envenomation	2018	Journal of Venomous Animals and Toxins Including Tropical Diseases	24	1	14				1	https://www.scopus.com/inward/record.uri?eid=2-s2.0-85047064411&doi=10.1186%2fs40409-018-0151-1&partnerID=40&md5=c5b97bd9c7bd77a4330dba845118d592	Article	Final	Open Access	Scopus	2-s2.0-85047064411
10.1016/j.toxlet.2018.02.020	Oulion, B., Dobson, J.S., Zdenek, C.N., Arbuckle, K., Lister, C., Coimbra, F.C.P., op den Brouw, B., Debono, J., Rogalski, A., Violette, A., Fourmy, R., Frank, N., Fry, B.G.	57200822849;56288642200;57188964544;8862950200;57195289526;57200827596;57191828841;55791542700;57195541825;57191516721;55915080700;57191612033;7103057816;	Factor X activating Atractaspis snake venoms and the relative coagulotoxicity neutralising efficacy of African antivenoms	2018	Toxicology Letters	288			119	128		9	https://www.scopus.com/inward/record.uri?eid=2-s2.0-85042511879&doi=10.1016%2fj.toxlet.2018.02.020&partnerID=40&md5=4a5be00ce925feb1b0ea23bc54c6338a	Article	Final		Scopus	2-s2.0-85042511879
10.1097/MBC.0000000000000702	Larréché, S., Jean, F.-X., Benois, A., Mayet, A., Bousquet, A., Vedy, S., Clapson, P., Dehan, C., Rapp, C., Kaiser, E., Mérens, A., Mion, G., Martinaud, C.	21739718000;55470560900;24436046600;27667807200;23059802700;22939699200;13007465700;14008541400;55163139200;7201584702;25647631800;7004002989;16425885400;	Thromboelastographic study of the snakebite-related coagulopathy in Djibouti	2018	Blood Coagulation and Fibrinolysis	29	2		196	204		3	https://www.scopus.com/inward/record.uri?eid=2-s2.0-85042429663&doi=10.1097%2fMBC.0000000000000702&partnerID=40&md5=f6b1b77fbbac4f8bdc6042bbdd96a743	Article	Final		Scopus	2-s2.0-85042429663
10.1016/j.jprot.2017.08.016	Ainsworth, S., Petras, D., Engmark, M., Süssmuth, R.D., Whiteley, G., Albulescu, L.-O., Kazandjian, T.D., Wagstaff, S.C., Rowley, P., Wüster, W., Dorrestein, P.C., Arias, A.S., Gutiérrez, J.M., Harrison, R.A., Casewell, N.R., Calvete, J.J.	7004995783;35311700800;56705505100;7005902876;55502376900;57195528770;57195523872;8720604000;7102942111;7003445493;8644051700;57189728396;57207967918;7403906852;35219637700;26643263500;	The medical threat of mamba envenoming in sub-Saharan Africa revealed by genus-wide analysis of venom composition, toxicity and antivenomics profiling of available antivenoms	2018	Journal of Proteomics	172			173	189		15	https://www.scopus.com/inward/record.uri?eid=2-s2.0-85028583190&doi=10.1016%2fj.jprot.2017.08.016&partnerID=40&md5=51f1b1b6220a5b2e0b960d0281f4591c	Article	Final		Scopus	2-s2.0-85028583190
10.1136/jramc-2017-000883	Wilkins, D., Burns, D.S., Wilson, D., Warrell, D.A., Lamb, L.E.M.	57205955694;55751910000;55815424100;7102334232;18536060000;	Snakebites in Africa and Europe: A military perspective and update for contemporary operations	2018	Journal of the Royal Army Medical Corps	164	5		370	379		1	https://www.scopus.com/inward/record.uri?eid=2-s2.0-85056271512&doi=10.1136%2fjramc-2017-000883&partnerID=40&md5=ef36cebf64abba8b85fa67ed84a6fd7e	Review	Final		Scopus	2-s2.0-85056271512
10.1684/mst.2017.0743	Alaoui, H., Aissaoui, Y., Zoubir, M., Boughalem, M.	6506739991;15043637700;6505886186;15043734600;	The antivenom efficacy against a viper bite without medical treatment for 3 days: A case report [Efficacité d’un antivenin au cours d’un syndrome vipérin évoluant depuis 3 jours. À propos d’un cas clinique]	2018	Medecine et Sante Tropicales	28	1		109	111			https://www.scopus.com/inward/record.uri?eid=2-s2.0-85046540991&doi=10.1684%2fmst.2017.0743&partnerID=40&md5=c2cb43be161fa87b60b3900992e424e3	Article	Final		Scopus	2-s2.0-85046540991
10.7196/SAMJ.2017.v107i12.12628	Pattinson, J.P., Kong, V.Y., Bruce, J.L., Oosthuizen, G.V., Bekker, W., Laing, G.L., Wood, D., Brysiewicz, P., Clarke, D.L.	57198428928;31367491100;55650952200;26634305000;37861175100;55372357000;55468933200;6603414140;55439384700;	Defining the need for surgical intervention following a snakebite still relies heavily on clinical assessment: The experience in pietermaritzburg, South Africa	2017	South African Medical Journal	107	12		1082	1085		2	https://www.scopus.com/inward/record.uri?eid=2-s2.0-85036515670&doi=10.7196%2fSAMJ.2017.v107i12.12628&partnerID=40&md5=6ca708fc8ad7581ae1796948e54f07fd	Article	Final	Open Access	Scopus	2-s2.0-85036515670
[truncated: 178 more rows]

## Sheet: Pubmed
	Title	URL	Description	Details	ShortDetails	Identifiers	EntrezUID
[truncated: 303 more rows]

## Sheet: no DOI
AU	TI	SO	LA	DT	DE	ID	AB	EM	SN	J9	JI	PD	PY	VL	IS	BP	EP	AR
[truncated: 200 more rows]

## Sheet: DOI
	WoS	Scopus	PubMed
10.3389/fimmu.2019.01598		History of envenoming therapy and current perspectives	History of Envenoming Therapy and Current Perspectives.	.
[truncated: 303 more rows]
