# Supplementary material for: An analysis of preclinical efficacy testing of antivenoms for sub-Saharan Africa: Inadequate independent scrutiny and poor-quality reporting are barriers to improving snakebite treatment and management
Source: PLoS Negl Trop Dis. 2020 Aug 20;14(8):e0008579. doi: 10.1371/journal.pntd.0008579 (PMC7462309; doi:10.1371/journal.pntd.0008579)
Supplement: S3 File — (XLSX) [file pntd.0008579.s006.xlsx]

## Sheet: Toxicon 52 (2008) 881 888
	Antivipmyn vs various venoms. Toxicon 52 (2008) 881 888.
			Antivipmyn - data obtained from publication (table 3 and 4)								calculations to convert to mg/ml								calculations to convert to µl/mg
		Species	LD50 (ug/mouse)	LD50 lower 95% c.i. (ug/mouse)	LD50 upper 95% c.i. (ug/mouse)	ED50 (ul)	ED50 lower 95% c.i. (ul)	ED50 upper 95% c.i. (ul)	mg venom neutralised per 10 ml vial		Challenge dose 3xLD50 (ug)	No. of ED50s (ul) per ml	No. of ED50 upper 95% c.i. (ul) per ml	No. of ED50 lower 95% c.i. (ul) per ml	ED50 (mg/ml)	ED50 lower 95% c.i. (mg/ml)	ED50 upper 95% c.i. (mg/ml)		ED50 (µl/mg)	ED50 lower 95% c.i. (µl/mg)	ED50 upper 95% c.i. (µl/mg)
		N. nubiae	8.3	8.1	8.4	113.3	89.6	143.3	2.2		24.9	8.82613	11.1607	6.97837	0.219771	0.173761	0.277902		4550.2	3598.39	5755.02
		D. viridis	12	11.9	12.2	102.6	102.1	103.1	3.5		36	9.74659	9.79432	9.69932	0.350877	0.349176	0.352595		2850	2836.11	2863.89
		N. nivea	8.1	7.8	8.5	51.4	51	51.7	4.8		24.3	19.4553	19.6078	19.3424	0.472763	0.470019	0.476471		2115.23	2098.77	2127.57
		N.haje	12	11	13.1	65.9	64.6	67.2	5.5		36	15.1745	15.4799	14.881	0.546282	0.535714	0.557276		1830.56	1794.44	1866.67
		N. melanoleuca	6.54	6.45	6.63	34.9	34.8	35	5.6		19.62	28.6533	28.7356	28.5714	0.562178	0.560571	0.563793		1778.8	1773.7	1783.89
		N. pallida	15.4	15.4	15.5	81.4	77.7	85.2	5.7		46.2	12.285	12.87	11.7371	0.567568	0.542254	0.594595		1761.9	1681.82	1844.16
		N. annulifera	53.9	52.6	55.3	274.9	270	279.9	5.9		161.7	3.63769	3.7037	3.5727	0.588214	0.577706	0.598889		1700.06	1669.76	1730.98
		D. polylepis	5.31	5.14	5.49	27	23.3	31.3	5.9		15.93	37.037	42.9185	31.9489	0.59	0.508946	0.683691		1694.92	1462.65	1964.85
		N. nigricollis	18.7	17.9	19.6	69.4	64.6	67.2	8.1		56.1	14.4092	15.4799	14.881	0.808357	0.834821	0.868421		1237.08	1151.52	1197.86
		N. mossambica	22.7	19.9	25.8	81.3	76.2	86.7	8.4		68.1	12.3001	13.1234	11.534	0.837638	0.785467	0.893701		1193.83	1118.94	1273.13
		N. katiensis	23.7	21.9	25.7	83	72.1	95.5	8.6		71.1	12.0482	13.8696	10.4712	0.856627	0.744503	0.98613		1167.37	1014.06	1343.18
		B. gabonica	30.3	28.6	32	102.7	97.8	107.9	8.9		90.9	9.7371	10.2249	9.26784	0.885102	0.842447	0.929448		1129.81	1075.91	1187.02
		H. haemachatus	27.8	26.6	29.2	91.5	81.1	103.2	9.13		83.4	10.929	12.3305	9.68992	0.911475	0.80814	1.02836		1097.12	972.422	1237.41
		B. rhinoceros	35.4	31.5	39.8	84.2	81.5	87	12.6		106.2	11.8765	12.2699	11.4943	1.26128	1.22069	1.30307		792.844	767.42	819.209
		E. ocellatus	28.3	26.6	30	49.7	47.5	52	17.1		84.9	20.1207	21.0526	19.2308	1.70825	1.63269	1.78737		585.395	559.482	612.485
		E. leucogaster	33.1	27	40.6	43.1	36.6	50.8	23		99.3	23.2019	27.3224	19.685	2.30394	1.95472	2.71311		434.038	368.58	511.581
		E. pyramidum	23.8	21.3	26.5	27.7	25.5	30	25.8		71.4	36.1011	39.2157	33.3333	2.57762	2.38	2.8		387.955	357.143	420.168
		C. rhombeatus	217.2	193.5	243.8	184.2	169.8	199.8	35.4		651.6	5.42888	5.88928	5.00501	3.53746	3.26126	3.83746		282.689	260.589	306.63
		B. arietans	18.1	17.1	19.1	14.9	14.5	15.3	36.5		54.3	67.1141	68.9655	65.3595	3.6443	3.54902	3.74483		274.401	267.035	281.768
		B. nasicornis	33.3	NC		NN					99.9	#VALUE!	#DIV/0!	#DIV/0!	#VALUE!	#DIV/0!	#DIV/0!		#VALUE!	#DIV/0!	#DIV/0!
		D. angusticeps	38.3	36.3	40.4	NN					114.9	#VALUE!	#DIV/0!	#DIV/0!	#VALUE!	#DIV/0!	#DIV/0!		#VALUE!	#DIV/0!	#DIV/0!

## Sheet: Toxicon 55 (2010) 719–723
	Various antivenoms vs. E. ocellatus (Toxicon 55 (2010) 719–723)
		data obtained from publication text (section 3.1)
	Venom	LD50 (ug/mouse)	Lower LD50 95% c.i. (ug/mouse)	Upper LD50 95% c.i. (ug/mouse)
	E. ocellatus (Nigeria)	19.8	16.5	24
		5 X LD50 (ug/mouse)
	Challenge dose	99
						calculations to convert to mg/ml				calculations to convert to µl/mg
		data obtained from publication (table 1)				ug/ul = mg/ml
		ED50 (ul/mouse)	Lower ED50 95% c.i. (ul/mouse)	Upper ED50 95% c.i. (ul/mouse)		ED50 (mg/ml)	Lower ED50 95% c.i. (mg/ml)	Upper ED50 95% c.i. (mg/ml)		ED50 (µl/mg)	Lower ED50 95% c.i. (µl/mg)	Upper ED50 95% c.i. (µl/mg)
	EchiTAbG	8	5	12		12.375	8.25	19.8		80.8081	50.5051	121.212
	EchiTAb-Plus-ICP	26	21	32		3.80769	3.09375	4.71429		262.626	212.121	323.232
	SAIMR-Echis	13	10	16		7.61538	6.1875	9.9		131.313	101.01	161.616
	Antivipmyn Africa	145	120	161		0.682759	0.614907	0.825		1464.65	1212.12	1626.26

## Sheet: PLOSNTDs. 2017. 11, 10. e5969
	SAIMR antivenoms VS. venoms. (PLoS Negl Trop Dis 11(10): e0005969.)
		data obtained from publication (table 3)
	Venom	LD50 (ug/mouse)	Lower LD50 95% c.i. (ug/mouse)	Upper LD50 95% c.i. (ug/mouse)
	B. arietans (Kenya)	19.55	14.76	27.4
	E. p. leakeyi (Kenya)	16	10.22	25.43
	N. nigricollis (Tanzania)	24.4	17.64	30.78
	N. pallida (Kenya)	9.29	3.76	13.23
	N. haje (Uganda)	8.15	6.55	9.89
	D. polylepis (Tanzania)	6.17	3.09	10.2
	Challenge dose
	Venom	5 X LD50 (ug/mouse)	2.5 X LD50 (ug/mouse)
	B. arietans (Kenya)	97.75	-
	E. p. leakeyi (Kenya)	80	-
	N. nigricollis (Tanzania)	-	61
	N. pallida (Kenya)	46.45	-
	N. haje (Uganda)	40.75	-
	D. polylepis (Tanzania)	30.85	-
		data obtained from publication (table 4)							calculations to convert to mg/ml							calculations to convert to µl/mg
		SAIMR Polyvalent			SAIMR Echis				SAIMR Polyvalent			SAIMR Echis				SAIMR Polyvalent			SAIMR Echis
	Venom	ED50 (ul/mouse)	Lower ED50 95% c.i. (ul/mouse)	Upper ED50 95% c.i. (ul/mouse)	ED50 (ul/mouse)	Lower ED50 95% c.i. (ul/mouse)	Upper ED50 95% c.i. (ul/mouse)		ED50 (mg/ml)	Lower ED50 95% c.i. (mg/ml)	Upper ED50 95% c.i. (mg/ml)	ED50 (mg/ml)	Lower ED50 95% c.i. (mg/ml)	Upper ED50 95% c.i. (mg/ml)		ED50 (µl/mg)	Lower ED50 95% c.i. (µl/mg)	Upper ED50 95% c.i. (µl/mg)	ED50 (µl/mg)	Lower ED50 95% c.i. (µl/mg)	Upper ED50 95% c.i. (µl/mg)
	B. arietans (Kenya)	21.07	18.8	23.5	-	-	-		4.6393	4.15957	5.19947	-	-	-		215.55	192.327	240.409	-	-	-
	E. p. leakeyi (Kenya)	-	-	-	17.56	15.1	19.3		-	-	-	4.55581	4.14508	5.29801		-	-	-	219.5	188.75	241.25
	N. nigricollis (Tanzania)	69.17	61.7	73.4	-	-	-		0.881885	0.831063	0.988655	-	-	-		1133.93	1011.48	1203.28	-	-	-
	N. pallida (Kenya)	73.52	51.8	84.6	-	-	-		0.631801	0.549054	0.896718	-	-	-		1582.78	1115.18	1821.31	-	-	-
	N. haje (Uganda)	71	69.2	73.3	-	-	-		0.573944	0.555935	0.588873	-	-	-		1742.33	1698.16	1798.77	-	-	-
	D. polylepis (Tanzania)	13.82	11.8	15.5	-	-	-		2.23227	1.99032	2.61441	-	-	-		447.974	382.496	502.431	-	-	-

## Sheet: Bull Soc Pathol Exot 2002 95 
	Various venoms vs. FAVafrique and SAIMR poly. (Bull Soc Pathol Exot 2002 95 3 144-147)
	ED50 values in MS are mg/igg, not ug/igg (senior author confirmed via email).
		data from publication (Table 1)
	Venom	LD50 (ug)	Lower LD50 95% c.i. (ug)	Upper LD50 95% c.i. (ug)
	E. leucogaster	32.5	19.1	55.1
	E. occellatus (Cameroun)	32.5	20	52.6
	E. occellatus (Mali)	21.4	13.2	34.7
	N. melanoluca	16.2	10	26.3
	Venom	2 X LD50 (ug)		data from publication text (results)
				Antivenom	Conc. (mg/ml)
	E. leucogaster	65
	E. occellatus (Cameroun)	65		FavAfrique	76
	E. occellatus (Mali)	42.8		SAIMRpoly	168
	N. melanoluca	32.4
		FAV AFRIQUE
			data from publication (Table 2 + 3)
		ED50 = mg of IgG NEUTRALISING 2LD50				calculations to convert to mg/ml							calculations to convert to µl/mg
	Venom	ED50	Lower ED50 95% c.i.	Upper ED50 95% c.i.		mg IgG/ml AV (ED50)	mg IgG/ml AV (Lower)	mg IgG/ml AV (Upper)	ED50 (mg/ml)	Lower ED50 95% c.i. (mg/ml)	Upper ED50 95% c.i. (mg/ml)		ED50 (µl/mg)	Lower ED50 95% c.i. (µl/mgl)	Upper ED50 95% c.i. (µl/mg)
	E. leucogaster	5.3	3.8	8.4		14.3396	9.04762	20	0.932075	0.588095	1.3		1072.87	769.231	1700.4
	E. occellatus (Cameroun)	8.4	4.6	15.2		9.04762	5	16.5217	0.588095	0.325	1.07391		1700.4	931.174	3076.92
	E. occellatus (Mali)	2.3	1.5	3.8		33.0435	20	50.6667	1.41426	0.856	2.16853		707.083	461.141	1168.22
	N. melanoluca	6.8	4.6	9.1		11.1765	8.35165	16.5217	0.362118	0.270593	0.535304		2761.53	1868.1	3695.58
		SAIMR polyvalent
		data from publication (Table 3)
		ED50 = mg of IgG NEUTRALISING 2LD50				calculations to convert to mg/ml							calculations to convert to µl/mg
	Venom	ED50	Lower ED50 95% c.i.	Upper ED50 95% c.i.		mg IgG/ml AV (ED50)	mg IgG/ml AV (Lower)	mg IgG/ml AV (Upper)	ED50 (mg/ml)	Lower ED50 95% c.i. (mg/ml)	Upper ED50 95% c.i. (mg/ml)		ED50 (mg/ml)	Lower ED50 95% c.i. (mg/ml)	Upper ED50 95% c.i. (mg/ml)
	E. leucogaster	8.7	5.8	16		19.3103	10.5	28.9655	1.25517	0.6825	1.88276		796.703	531.136	1465.2
	E. occellatus (Cameroun)	10.2	7.3	16		16.4706	10.5	23.0137	1.07059	0.6825	1.49589		934.066	668.498	1465.2
	E. occellatus (Mali)	-	-	-		-	-	-	-	-	-		-	-	-
	N. melanoluca	-	-	-		-	-	-	-	-	-		-	-	-

## Sheet: Toxicon 56 (2010) 373–380
	Antivenoms vs. echis and bitis venoms (Toxicon 56 (2010) 373–380)
		data obtained from publication (table 1)
	Venom	LD50 (ug/mouse)	Lower LD50 95% c.i. (ug/mouse)	Upper LD50 95% c.i. (ug/mouse)
	E. ocellatus (Nigeria)	14.85	12.65	20.15
	B. arietans	33.8	29.68	45.18
				Data obtained from antivenom conc. supp table
	Venom	challenge dose (ug/mouse)		antivenom	average ug/ml total protein conc.
	E. ocellatus (Nigeria)	74.25		EchiTAbG	31000
	B. arietans	169		SAIMR echis	95850
				SAIMR poly	147000
		data obtained from publication (table 2)				calculations to convert to mg/ml									calculations to convert to mg/ml
		SAIMR ECHIS					SAIMR ECHIS				SAIMR ECHIS				SAIMR ECHIS
	Venom	ED50 (ug/mouse)	Lower ED50 95% c.i. (ug/mouse)	Upper ED50 95% c.i. (ug/mouse)		Venom	ED50s (ug/mouse)/ml	Lower ED50 95% c.i. (ug/mouse)/ml	Upper ED50 95% c.i. (ug/mouse)/ml	Venom	ED50 (mg/ml)	Lower ED50 95% c.i. (mg/ml)	Upper ED50 95% c.i. (mg/ml)		ED50 (µl/mg)	Lower ED50 95% c.i. (µl/mg)	Upper ED50 95% c.i. (µl/mg)
	E. ocellatus (Nigeria)	535	417	628		E. ocellatus (Nigeria)	179.159	152.627	229.856	E. ocellatus (Nigeria)	13.3025	11.3326	17.0668		75.1736	58.5932	88.2411
	B. arietans	-	-	-		B. arietans	-	-	-	B. arietans	-	-	-		-	-	-
		data obtained from publication (table 2)
		EchiTAbG					EchiTAbG				EchiTAbG				EchiTAbG
	Venom	ED50 (ug/mouse)	Lower ED50 95% c.i. (ug/mouse)	Upper ED50 95% c.i. (ug/mouse)		Venom	ED50s (ug/mouse)/ml	Lower ED50 95% c.i. (ug/mouse)/ml	Upper ED50 95% c.i. (ug/mouse)/ml	Venom	ED50 (mg/ml)	Lower ED50 95% c.i. (mg/ml)	Upper ED50 95% c.i. (mg/ml)		ED50 (µl/mg)	Lower ED50 95% c.i. (µl/mg)	Upper ED50 95% c.i. (µl/mg)
	E. ocellatus (Nigeria)	1461	882	2273		E. ocellatus (Nigeria)	21.2183	13.6384	35.1474	E. ocellatus (Nigeria)	1.57546	1.01265	2.60969		634.734	383.187	987.51
	B. arietans	-	-	-		B. arietans	-	-	-	B. arietans	-	-	-		-	-	-
		data obtained from publication (table 3)
		SAIMR poly					SAIMR poly				SAIMR poly				SAIMR poly
	Venom	ED50 (ug/mouse)	Lower ED50 95% c.i. (ug/mouse)	Upper ED50 95% c.i. (ug/mouse)		Venom	ED50s (ug/mouse)/ml	Lower ED50 95% c.i. (ug/mouse)/ml	Upper ED50 95% c.i. (ug/mouse)/ml	Venom	ED50 (mg/ml)	Lower ED50 95% c.i. (mg/ml)	Upper ED50 95% c.i. (mg/ml)		ED50 (µl/mg)	Lower ED50 95% c.i. (µl/mg)	Upper ED50 95% c.i. (µl/mg)
	E. ocellatus (Nigeria)	-	-	-		E. ocellatus (Nigeria)	-	-	-	E. ocellatus (Nigeria)	-	-	-		-	-	-
	B. arietans	9272	2637	13951		B. arietans	15.8542	10.5369	55.7452	B. arietans	2.67936	1.78073	9.42093		373.224	106.147	561.567

## Sheet: J. Natural Toxins 11 (2002) 32
	VACSERA antivenom vs. various venoms (J. Natural Toxins 11 (2002) 329-335)
		data from publication (Table 3)
	Venom	LD50 (ug/mouse)	95% CI not supplied
	Bitis aretans (Sudan)	14	-
	Bitis areteans (NS)	19	-
	Bitis gabonica (NS)	24	-
	Cerastes vipera	9	-
	Cereastes cerastes (Egypt)	9	-
	Echis carinatus (Sudan)	30	-
	N. nigricollis (Egypt)	5.5	-
	Naja haje (Sudan)	6	-
	Naja melanaluca (NS)	5	-
	Naja mossambica (NS)	19	-
	Naja nigricollis (Sudan)	10	-
	Naja nivea (NS)	64	-
	Naja pallida (Sudan)	6.5	-
	Pseudocerastes percusis fieldi (Eygpt)	6	-
	Walterinnisia egyptia (Egypt)	6	-
	Echis coloratus (Sudan)	20	-
	Macrovipera lebetina	47	-
	N. haje (Egypt)	2.1	-
		data from publication (Table 3)		calculations to convert to mg/ml	calculations to convert to µl/mg
	Venom	ED50 (LD50/ml)	95% CI not supplied	ED50 (mg/ml)	ED50 (µl/mg)
	Bitis aretans (Sudan)	20	-	0.28	3571.43
	Bitis areteans (NS)	18	-	0.342	2923.98
	Bitis gabonica (NS)	35	-	0.84	1190.48
	Cerastes vipera	25	-	0.225	4444.44
	Cereastes cerastes (Egypt)	80	-	0.72	1388.89
	Echis carinatus (Sudan)	15	-	0.45	2222.22
	N. nigricollis (Egypt)	30	-	0.165	6060.61
	Naja haje (Sudan)	80	-	0.48	2083.33
	Naja melanaluca (NS)	72	-	0.36	2777.78
	Naja mossambica (NS)	20	-	0.38	2631.58
	Naja nigricollis (Sudan)	28	-	0.28	3571.43
	Naja nivea (NS)	not effective	-	-	-
	Naja pallida (Sudan)	28	-	0.182	5494.51
	Pseudocerastes percusis fieldi (Eygpt)	20	-	0.12	8333.33
	Walterinnisia egyptia (Egypt)	45	-	0.27	3703.7
	Echis coloratus (Sudan)	15	-	0.3	3333.33
	Macrovipera lebetina	3.5	-	0.1645	6079.03
	N. haje (Egypt)	80	-	0.168	5952.38

## Sheet: J.Proteomics 198(2019)186–198
	SAIMR polyvalent vs. different venoms (J.Proteomics 198(2019)186–198)
		data obtained from publication text (section 4.3)
	Venom	LD50 (ug/mouse)	Lower LD50 95% c.i. (ug/mouse)	Upper LD50 95% c.i. (ug/mouse)
	A.s.intermedius	5.75	5.29	6.26
	N. nivea	15.05	10.2	18.7
	Challenge dose
	Venom	2 x LD50 (ug/mouse)
	A.s.intermedius	11.5
	N. nivea	30.1
		data obtained from publication text (section 4.7)				calculations to convert to mg/ml				calculations to convert to µl/mg
	Venom	ED50 (ul/mouse)	Lower ED50 95% c.i. (ul/mouse)	Upper ED50 95% c.i. (ul/mouse)		ED50 (mg/ml)	Lower ED50 95% c.i. (mg/ml)	Upper ED50 95% c.i. (mg/ml)		ED50 (µl/mg)	Lower ED50 95% c.i.(µl/mg)	Upper ED50 95% c.i. (µl/mg)
	A.s.intermedius	24.52	21.45	27.65		0.469005	0.415913	0.536131		2132.17	1865.22	2404.35
	N. nivea	15.95	13.96	18.23		1.88715	1.65112	2.15616		529.9	463.787	605.648
						ug/ul = mg/ml

## Sheet: PLOSNTDS. 2009, 4, 10, e851
	EchiTAbG vs. various Echis venoms. (PLOSNTDS. 2009, 4, 10, e851)
		data obtained from publication (table 3)
	Venom	LD50 (ug/mouse)	Lower LD50 95% c.i. (ug/mouse)	Upper LD50 95% c.i. (ug/mouse)
	E. ocellatus (Nigeria)	12.43	9	20.45
	E. p. leakeyi (Kenya)	13.55	8.98	38.33
	E. coloratus (Egypt)	9.81	6	19.25
	E. c. sochureki (UAE)	15.1	6.49	19.7
	ED50 vs. 5 LD50. NE - not effective at highest dose tested
	Challenge dose
	Venom	5 X LD50 (ug/mouse)
	E. ocellatus (Nigeria)	62.15
	E. p. leakeyi (Kenya)	67.75
	E. coloratus (Egypt)	49.05
	E. c. sochureki (UAE)	75.5
						calculations to convert to mg/ml				calculations to convert to µl/mg
		data obtained from publication (table 3)				ug/ul = mg/ml
	Venom	ED50 (ul/mouse)	Lower ED50 95% c.i. (ul/mouse)	Upper ED50 95% c.i. (ul/mouse)		ED50 (mg/ml)	Lower ED50 95% c.i. (mg/ml)	Upper ED50 95% c.i. (mg/ml)		ED50 (µl/mg)	Lower ED50 95% c.i. (µl/mg)	Upper ED50 95% c.i. (µl/mg)
	E. ocellatus (Nigeria)	58.46	35.32	90.92		1.06312	0.683568	1.75963		940.628	568.302	1462.91
	E. p. leakeyi (Kenya)	64.87	23.86	129.65		1.0444	0.522561	2.83948		957.491	352.177	1913.65
	E. coloratus (Egypt)	44.25	21.9	58.29		1.10847	0.841482	2.23973		902.141	446.483	1188.38
	E. c. sochureki (UAE)	not effective	-	-		#VALUE!	#VALUE!	#VALUE!		#VALUE!	#VALUE!	#VALUE!

## Sheet: J. Proteome Res. 2011, 10, 1266
	EchiTAb-Plus-ICP vs various venoms (J. Proteome Res. 2011, 10, 1266–1280)
		data obtained from publication (table 4)
	Venom	LD50 (ug/mouse)	Lower LD50 95% c.i. (ug/mouse)	Upper LD50 95% c.i. (ug/mouse)
	N. katiensis (Burkino faso)	27	17	41
	N. mossambica (Tanzania)	22	13	32
	N. nigricollis (Nigeria)	23	29	27
	N. nubiae (north africa)	10	6	20
	N. pallida (Kenya)	17	13	25
	Challenge dose
	Venom	3 x LD50 (ug/mouse)
	N. katiensis (Burkino faso)	81
	N. mossambica (Tanzania)	66
	N. nigricollis (Nigeria)	69
	N. nubiae (north africa)	30
	N. pallida (Kenya)	51
		data obtained from publication (table 5)				calculations to convert to mg/ml
	Venom	ED50 (µl/mg)	Lower ED50 95% c.i. (µl/mg)	Upper ED50 95% c.i. (µl/mg)		ED50 (ml/mg)	Lower ED50 95% c.i. (ml/mg)	Upper ED50 95% c.i. (ml/mg)	ED50 (mg/ml)	Lower ED50 95% c.i. (mg/ml)	Upper ED50 95% c.i. (mg/ml)
	N. katiensis (Burkino faso)	>1754				-	-	-	-	-	-
	N. mossambica (Tanzania)	1515.2	1063.8	2173.9		1.515	1.064	2.174	0.660066	0.459982	0.93985
	N. nigricollis (Nigeria)	781.3	492.6	1041.7		0.781	0.493	1.042	1.28041	0.959693	2.0284
	N. nubiae (north africa)	>6024				-	-	-	-	-	-
	N. pallida (Kenya)	2631.6	1923.1	5000		2.632	1.923	5	0.379939	0.2	0.520021
	ED50 vs. 3LD50. >"" = not effective at highest dose tested

## Sheet: Toxicon 55 (2010) 369–374
	EchiTAb-Plus-ICP vs. various venoms. Toxicon 55 (2010) 369–374
		EchiTAb-Plus-ICP - data obtained from publication (table 1 and 2)							calculations to convert to mg/ml
	Species	LD50 (ug/mouse)	Lower LD50 95% c.i. (ug/mouse)	Upper LD50 95% c.i. (ug/mouse)	ED50 (µl/mg)	Lower ED50 95% c.i. (µl/mg)	Upper ED50 95% c.i. (µl/mg)		ED50 (mg/ml)	Upper ED50 95% c.i. (mg/ml)	Lower ED50 95% c.i. (mg/ml)
	E. ocellatus (Nigeria)	12.2	7.9	18.9	251	135	352		3.98406	7.40741	2.84091
	B. arietans (Nigeria)	13.3	9.6	18.3	393	314	493		2.54453	3.18471	2.0284
	B. gabonica gabonica	28	18.6	37.5	395	300	521		2.53165	3.33333	1.91939
	E. leucogaster (Mali)	24.9	16.2	38.1	558	398	787		1.79211	2.51256	1.27065
	B. rhinoceros	24.9	18	34.4	645	483	862		1.55039	2.07039	1.16009
	B. gabonica (Nigeria)	29.9	23.9	37.4	680	481	961		1.47059	2.079	1.04058
	E. p. leakeyi (Kenya)	11.9	6.4	22.2	685	513	917		1.45985	1.94932	1.09051
	B. nasicornis	16.9	13.5	21.2	1639	1190	2273		0.610128	0.840336	0.439947

[truncated: 9 more sheets: Toxicon 133 (2017) 123e126, Toxicon 108 (2015) 80e83, Toxicon 106 2015 97e107, Toxicon 119 (2016) 280e288, J. Proteomics 136(2016) 248–261, J. Proteomics 119(2015)126 –142, Toxicon 125 (2017) 59e64, RTrop S.Paulo 53(4) 213-7 2011, Potency calculations]
